# Supplementary material for: Hypomethylation of miR-142 promoter and upregulation of microRNAs that target the oxytocin receptor gene in the autism prefrontal cortex
Source: Mol Autism. 2015 Aug 14;6:46. doi: 10.1186/s13229-015-0040-1 (PMC4535255; doi:10.1186/s13229-015-0040-1)
Supplement: Additional file 1: Table S1. — Information on all individuals used in this analysis, including age, sex, and postmortem interval. (XLSX 10.0 KB) [file 13229_2015_40_MOESM1_ESM.xlsx]

## Sheet: גיליון1
	Brain Bank Case ID	AGE	SEX	PMI	Disorder
	AN08792	30	M	20.3	Autism
	AN01570	18	F	6.75	Autism
	AN09730	22	M	25	Autism
	AN06420	39	M	13.9	Autism
	AN12457	29	F	17.8	Autism
	AN11989	30	M	16	Autism
	AN08166	28	M	43.2	Autism
	AN17254	51	M	22.1	Autism
	AN01971	39	M	31.5	Autism
	AN04166	24	M	18.5	Autism
	UK20119	50	M	72	Autism
	UK28768	22	M	48	Autism
	AN07444	17	M	30.75	No Known Disorder
	AN03217	19	M	18.58	No Known Disorder
	AN12137	31	M	32.92	No Known Disorder
	AN14757	24	M	21.33	No Known Disorder
	AN19760	28	M	23.25	No Known Disorder
	AN15566	32	F	28.92	No Known Disorder
	AN07176	21	M	29.91	No Known Disorder
	AN17425	16	M	26.16	No Known Disorder
	AN10028	36	M	21.46	No Known Disorder
	AN00142	44	M	24.61	No Known Disorder
	AN06597	33	M	19.2	No Known Disorder
	AN04479	44	M	23.26	No Known Disorder
