# Supplementary material for: Hypomethylation of miR-142 promoter and upregulation of microRNAs that target the oxytocin receptor gene in the autism prefrontal cortex
Source: Mol Autism. 2015 Aug 14;6:46. doi: 10.1186/s13229-015-0040-1 (PMC4535255; doi:10.1186/s13229-015-0040-1)
Supplement: Additional file 2: Table S2. — Raw read counts of each microRNA from each individual in the high throughput small RNA analysis. (XLSX 129 KB) [file 13229_2015_40_MOESM2_ESM.xlsx]

## Sheet: גיליון1
Human identification	AN07444	AN03217	AN14757	AN19760	AN15566	AN07176	AN17425	AN10028	AN00142	AN06597	AN04479	AN12137	AN08792	AN01570	AN09730	AN06420	AN12457	AN11989	AN08166	AN01971	AN04166	UK20119	UK28768	AN17254
MicroRNA
hsa-miR-539-5p	14	22	13	29	27	23	21	12	22	31	11	20	33	19	17	12	11	34	18	2	20	14	12	11
hsa-miR-361-5p	118	167	86	131	161	98	210	97	213	132	69	171	104	114	98	67	122	158	70	51	98	96	95	79
hsa-miR-4661-5p	0	0	0	0	0	0	0	0	0	0	0	0	1	0	0	0	0	0	1	0	0	1	0	0
hsa-miR-450b-5p	4	3	6	3	7	0	7	7	9	7	3	9	6	7	5	12	9	3	6	2	4	2	9	6
hsa-miR-19b-3p	34	88	24	69	47	21	122	40	72	45	26	50	117	78	92	77	117	166	53	68	93	77	60	122
hsa-miR-1269a	0	2	0	1	0	0	0	0	0	0	0	3	0	0	0	1	0	0	0	0	0	0	1	0
hsa-miR-577	53	20	18	7	6	57	19	14	21	8	9	64	31	14	95	13	6	20	8	3	13	8	43	7
hsa-miR-578	0	0	0	1	0	0	0	0	0	0	0	0	0	0	0	0	0	0	0	0	0	0	0	0
hsa-miR-579	0	0	0	0	0	0	0	0	0	0	0	0	0	0	0	0	0	1	0	0	0	0	0	0
hsa-miR-3651	0	0	0	0	1	0	0	0	0	0	0	1	0	0	0	1	2	0	1	0	0	1	1	0
hsa-miR-1	3	11	3	13	0	3	10	3	7	4	1	7	90	1	0	6	4	6	3	0	3	2	5	2
hsa-miR-3654	0	0	0	0	1	0	0	0	0	0	0	0	0	0	0	0	0	0	0	0	0	0	0	0
hsa-miR-1237-3p	0	0	0	1	1	1	0	0	4	0	0	0	1	0	0	0	0	1	0	1	0	0	1	0
hsa-miR-411-3p	11	10	9	10	17	8	19	15	23	14	7	24	55	12	9	12	7	16	8	4	11	11	7	6
hsa-miR-3659	0	0	0	0	0	0	0	0	0	0	0	0	0	0	0	0	0	0	0	0	0	1	0	0
hsa-miR-4796-5p	0	0	0	0	0	0	0	0	0	0	0	0	0	0	0	0	0	0	0	0	0	0	0	1
hsa-miR-335-5p	146	185	102	225	220	118	294	181	379	152	70	237	368	259	133	167	295	289	185	86	114	231	199	152
hsa-miR-200a-5p	1	0	0	0	1	0	1	0	0	0	0	0	0	0	0	0	0	0	0	1	0	0	0	0
hsa-miR-1269b	0	0	1	0	0	0	0	0	1	0	0	0	0	0	0	0	0	1	0	0	1	0	0	1
hsa-miR-548az-5p	0	1	2	2	0	3	0	0	1	0	1	1	0	1	0	0	2	1	0	0	2	1	0	0
hsa-miR-374a-5p	17	20	10	15	17	20	56	22	45	12	14	50	36	19	24	11	13	44	22	19	11	27	22	23
hsa-miR-29b-2-5p	3	8	2	7	10	4	11	5	21	5	2	13	14	8	10	4	5	13	8	1	7	7	10	8
hsa-miR-203b-3p	2	6	0	1	6	5	3	2	8	1	2	5	3	0	4	3	0	0	1	1	2	1	0	3
hsa-miR-580	0	0	1	0	0	0	0	0	0	1	0	0	0	0	1	1	1	0	0	0	1	0	0	0
hsa-miR-6511b-5p	2	1	0	2	8	1	1	1	5	1	1	1	0	2	0	1	3	1	2	0	0	2	0	3
hsa-miR-154-5p	11	6	6	8	18	6	11	6	25	2	5	21	6	6	5	3	11	9	5	1	5	8	14	4
hsa-miR-589-5p	27	36	13	29	22	27	42	16	34	28	8	35	12	32	16	15	17	29	21	4	2	28	15	21
hsa-miR-2110	3	5	1	10	6	5	5	4	10	6	0	6	8	8	5	5	4	8	8	1	7	3	3	5
hsa-miR-4787-5p	2	0	3	0	4	1	0	3	2	0	0	1	0	4	0	3	0	0	1	0	0	0	7	1
hsa-miR-2113	3	3	1	2	0	1	2	3	4	1	0	1	2	1	1	1	2	3	2	0	0	3	1	0
hsa-miR-519d	0	0	0	0	0	0	0	0	0	0	0	0	0	0	1	0	0	1	0	0	0	0	1	2
hsa-miR-3173-5p	0	0	0	0	0	0	2	0	1	0	0	0	1	1	1	2	2	0	1	0	0	1	2	2
hsa-miR-23a-5p	0	0	1	1	0	0	0	0	0	1	1	0	0	0	0	0	0	0	0	0	0	0	0	1
hsa-miR-2392	0	0	0	0	0	0	1	0	0	0	1	0	0	0	0	1	0	1	0	2	0	0	0	1
hsa-miR-629-5p	2	5	1	5	2	2	2	0	6	0	1	6	10	5	2	1	4	7	6	2	1	3	2	6
hsa-miR-3145-5p	1	0	0	0	0	0	0	0	0	0	0	1	0	0	0	0	1	0	0	0	0	0	0	0
hsa-miR-4715-5p	0	1	0	0	0	0	0	0	0	0	0	0	0	0	0	0	0	0	0	0	0	0	0	0
hsa-miR-1185-1-3p	1	2	1	3	4	1	2	2	4	2	1	2	1	2	2	0	0	0	3	1	0	0	3	0
hsa-miR-548ar-5p	0	0	0	0	0	0	0	0	0	0	0	0	0	0	0	0	0	1	0	0	0	0	1	0
hsa-miR-3648	2	0	0	0	0	0	0	0	0	0	0	1	0	0	0	0	0	0	0	0	0	0	0	0
hsa-miR-2682-3p	0	0	0	0	0	0	0	0	0	0	0	0	0	0	1	0	0	0	0	0	0	0	0	0
hsa-miR-376a-5p	4	5	5	25	23	5	10	9	29	7	6	23	58	6	12	9	38	31	16	6	2	11	46	15
hsa-miR-4477a	0	1	0	0	0	0	0	0	0	0	0	0	0	0	0	0	0	0	0	0	0	0	0	0
hsa-miR-596	0	0	0	0	0	0	0	0	0	0	0	0	0	0	0	0	0	0	0	0	0	0	1	0
hsa-miR-5191	0	0	0	0	0	0	0	0	0	0	0	0	0	0	0	0	0	1	0	0	0	0	0	0
hsa-miR-597	0	0	0	0	0	0	0	0	0	0	0	1	0	0	0	0	0	1	0	0	0	0	0	0
hsa-miR-598	121	445	164	349	448	105	302	143	380	155	168	305	269	205	179	129	381	339	164	161	278	257	366	270
hsa-miR-539-3p	49	55	22	66	102	46	59	41	82	56	27	101	43	51	24	28	52	55	53	32	25	67	89	26
hsa-miR-592	29	34	20	17	46	16	28	16	29	25	13	35	20	19	29	17	24	17	21	12	16	21	30	10
hsa-miR-5193	0	0	0	0	0	0	0	1	1	0	0	0	0	0	0	0	0	0	0	0	0	0	0	0
hsa-miR-361-3p	54	102	41	117	80	74	129	56	117	77	29	110	56	84	52	65	137	110	63	15	62	64	77	69
hsa-miR-4639-5p	0	0	0	0	0	0	0	0	0	0	1	0	0	0	0	0	0	0	0	0	0	0	0	0
hsa-miR-3674	0	0	0	0	0	0	0	0	0	0	0	0	0	0	0	0	0	0	1	0	0	0	0	0
hsa-miR-570-5p#hsa-miR-548ai	0	0	0	0	0	0	0	0	0	0	0	0	0	0	1	0	0	0	0	0	0	1	0	0
hsa-miR-6505-5p	0	0	0	0	2	0	3	0	2	2	0	2	1	0	0	1	1	2	1	0	0	0	0	1
hsa-miR-548c-5p#hsa-miR-548o-5p#hsa-miR-548am-5p	0	1	0	0	0	0	0	0	0	0	0	0	0	0	0	0	0	0	0	0	0	1	0	0
hsa-miR-411-5p	415	621	326	635	884	529	1125	463	774	718	347	646	772	441	416	391	260	549	571	249	221	537	492	173
hsa-miR-219-5p	48	179	45	110	77	74	138	70	138	55	22	108	79	194	103	81	248	426	87	61	66	144	108	224
hsa-miR-518b	0	0	0	0	0	0	0	0	0	0	0	1	0	0	0	0	0	0	0	0	0	0	0	0
hsa-miR-518a-3p	0	0	1	1	0	0	0	0	0	0	1	0	0	0	1	0	0	0	0	0	0	0	0	0
hsa-miR-200a-3p	0	1	0	2	0	0	3	2	2	2	1	1	4	1	1	2	3	2	0	1	0	2	0	3
hsa-miR-4757-3p	0	0	0	0	0	0	0	0	0	0	0	0	0	0	0	0	0	0	1	0	0	0	1	0
hsa-miR-374a-3p	27	86	23	63	57	32	59	20	47	50	28	43	45	49	59	47	48	90	32	31	49	58	56	58
hsa-miR-335-3p	92	73	60	77	139	87	120	86	235	119	43	113	151	89	65	59	100	115	86	41	41	73	111	91
hsa-miR-588	0	0	0	0	0	0	0	0	0	0	0	1	0	0	0	0	0	0	0	0	0	0	0	0
hsa-miR-518d-3p	0	0	0	0	1	0	0	0	1	1	0	0	0	0	0	0	0	0	0	0	0	0	0	0
hsa-miR-585	1	1	0	0	3	1	0	0	2	0	0	0	2	1	0	2	0	0	1	0	1	0	0	2
hsa-miR-5188	0	0	0	0	0	0	0	0	0	0	0	0	0	0	1	0	0	0	0	0	0	0	0	0
hsa-miR-199b-5p	4	4	2	9	6	4	4	2	13	1	0	4	4	3	6	5	8	9	3	1	3	3	8	5
hsa-miR-5189	0	0	0	0	0	0	1	0	0	0	0	0	0	0	0	0	0	0	0	0	0	1	0	0
hsa-miR-3661	0	2	0	0	0	1	0	1	1	0	0	1	0	0	0	0	1	0	1	0	0	0	0	0
hsa-miR-3660	0	0	0	0	0	0	0	0	0	0	0	0	0	1	0	0	0	0	0	0	0	0	0	0
hsa-miR-185-3p	1	5	1	4	3	5	6	4	3	3	2	2	0	3	3	1	3	3	1	1	1	4	3	1
hsa-miR-3145-3p	0	0	0	0	0	0	0	1	0	0	0	0	0	0	0	0	0	0	0	0	0	0	0	0
hsa-miR-4536-3p	0	0	0	0	0	0	1	0	0	0	0	0	0	0	0	0	0	0	0	0	0	0	0	0
hsa-miR-591	0	0	0	0	0	0	0	0	0	0	0	1	0	0	0	0	0	0	0	0	0	0	0	0
hsa-miR-376a-3p	10	11	4	8	13	5	20	7	11	6	3	11	16	5	7	3	12	16	7	4	5	7	11	4
hsa-miR-23a-3p	92	105	60	150	170	43	138	83	221	86	53	138	92	77	59	38	163	137	63	23	89	86	126	125
hsa-miR-208b	2	1	0	2	1	2	1	1	1	0	0	1	3	0	0	2	3	1	0	0	0	0	4	2
hsa-miR-493-3p	0	3	0	1	2	1	0	0	3	1	0	2	2	1	0	0	1	2	0	2	1	1	0	0
hsa-miR-518c-3p	0	0	0	0	0	0	0	0	0	0	0	0	0	0	0	0	0	0	0	0	0	0	0	1
hsa-let-7g-3p	4	6	4	9	7	1	6	4	10	2	3	12	10	5	5	0	11	11	5	5	5	5	6	5
hsa-miR-2964a-5p	0	0	0	0	0	0	0	0	0	0	0	0	0	0	0	0	0	0	0	1	0	0	0	0
hsa-miR-16-5p	1769	2106	1198	1972	1615	1372	4720	2067	4246	1699	792	2545	1549	1693	1668	1188	1651	3306	2326	826	856	2229	2240	1454
hsa-miR-2115-5p	0	1	0	0	0	0	0	0	0	0	0	0	0	0	0	0	0	0	0	0	0	0	0	0
hsa-let-7e-3p	5	19	7	13	15	9	10	9	21	6	2	22	16	7	12	4	11	15	11	4	9	5	16	9
hsa-miR-939-3p	1	0	0	0	0	0	0	1	0	0	0	0	0	0	0	0	0	1	0	0	0	1	0	0
hsa-miR-3611	0	0	0	0	0	0	1	0	0	0	0	0	0	0	0	0	0	0	1	1	0	0	0	0
hsa-miR-4423-5p	0	0	0	0	0	0	0	0	0	0	0	0	0	0	0	0	0	0	0	1	0	0	0	0
hsa-miR-3612	0	0	0	0	0	0	0	0	0	1	0	1	1	0	0	0	0	0	0	0	0	0	0	0
hsa-miR-3615	10	40	16	40	12	19	35	27	55	31	11	22	26	24	17	11	26	47	32	5	28	20	17	38
hsa-miR-125a-5p	2871	3458	1669	3741	3642	2190	4599	2500	5824	2644	1273	3874	2893	3025	2033	2078	3577	4208	2477	603	2222	2692	2720	2188
hsa-miR-3619-3p	0	0	0	0	0	0	0	0	0	0	0	0	0	0	0	0	1	0	0	0	0	0	0	0
hsa-miR-5010-5p	1	0	0	1	0	1	0	0	0	1	0	0	0	0	0	1	1	1	0	0	1	1	1	0
hsa-miR-3609	8	0	1	0	1	6	1	1	0	3	0	4	0	3	0	0	0	0	9	1	0	1	5	1
hsa-miR-493-5p	1	5	2	4	5	2	5	2	8	3	1	1	6	6	2	3	2	2	1	1	0	5	3	0
hsa-miR-4726-5p	0	0	0	0	0	0	0	0	0	0	0	1	0	0	0	0	0	0	0	0	0	0	0	0
hsa-miR-106b-3p	17	59	16	24	28	17	64	26	28	22	15	21	32	28	36	18	40	29	35	7	40	32	20	53
hsa-miR-328	151	220	116	250	287	166	328	160	311	202	74	207	156	174	142	161	286	291	201	61	189	157	161	118
hsa-miR-326	41	121	42	78	134	31	79	56	85	35	44	70	102	68	41	43	160	85	46	17	61	57	113	74
hsa-miR-329	24	33	20	27	52	20	33	23	57	20	13	37	39	43	20	18	71	67	23	11	40	37	53	31
hsa-miR-4636	0	1	0	1	0	0	0	0	0	0	0	1	0	1	0	1	0	0	0	0	2	0	0	1
hsa-miR-551b-5p	0	0	0	0	0	0	0	0	0	0	0	0	0	0	0	0	0	0	0	0	1	0	0	1
hsa-miR-3157-5p	1	0	0	0	0	0	0	0	0	1	0	0	0	2	0	0	0	1	1	0	0	0	1	1
hsa-miR-552	0	0	0	0	1	0	0	0	0	0	0	0	0	0	0	0	0	0	0	0	0	0	0	0
hsa-let-7e-5p	1740	2357	1055	2888	2532	1553	3026	1539	2772	2218	766	2117	1244	1558	1087	1296	1608	1722	1850	327	1044	1295	1520	840
hsa-miR-2964a-3p	1	0	0	1	0	1	0	0	0	0	0	0	0	1	1	0	0	0	0	0	0	0	0	0
hsa-miR-513a-5p	0	0	0	0	0	0	0	0	0	0	0	0	0	0	0	0	0	0	0	0	0	1	0	0
hsa-miR-106a-5p	5	14	1	2	8	7	5	2	10	2	1	8	3	4	3	1	6	9	2	0	3	2	7	5
hsa-miR-4796-3p	0	0	0	1	0	0	0	0	0	0	0	0	0	0	0	0	0	0	0	0	0	0	0	0
hsa-miR-99b-3p	30	53	27	36	45	27	61	26	45	31	13	28	37	35	22	29	51	45	28	9	33	31	36	48
hsa-miR-4687-5p	0	0	0	0	0	1	1	0	0	0	0	0	0	0	0	0	1	0	1	0	1	1	0	0
hsa-miR-125a-3p	6	3	0	7	11	5	4	6	9	9	1	6	4	4	4	5	5	5	3	2	2	5	4	7
hsa-miR-4787-3p	1	5	3	5	8	1	3	0	5	6	0	6	5	4	7	6	10	5	8	0	10	1	3	5
hsa-miR-5010-3p	0	3	2	8	14	7	8	4	14	11	4	5	3	4	2	0	8	16	5	2	6	2	5	8
hsa-miR-106b-5p	16	43	13	26	28	8	33	21	40	23	7	38	22	23	20	7	47	46	28	9	5	25	36	18
hsa-miR-4769-5p	0	0	0	0	0	0	0	0	0	0	0	0	1	0	0	0	1	0	0	0	0	0	0	0
hsa-miR-92a-1-5p	0	0	0	0	0	0	1	0	0	1	0	0	0	0	0	1	0	0	0	0	0	0	0	0
hsa-miR-140-3p	363	1198	448	545	537	347	1336	442	789	539	299	530	997	514	549	484	788	813	474	253	536	497	604	765
hsa-miR-4648	0	0	0	0	0	0	0	0	0	0	0	0	0	0	0	0	0	0	0	0	0	0	0	1
hsa-miR-100-3p	3	9	0	2	1	0	2	1	9	4	2	2	3	1	1	4	3	7	2	2	1	3	3	4
hsa-miR-543	23	28	11	16	42	8	16	18	35	20	7	27	22	13	23	7	30	29	22	7	10	24	25	10
hsa-miR-3688-3p	1	0	0	0	0	0	2	0	0	0	0	0	0	0	2	0	0	0	1	0	1	0	1	1
hsa-miR-1228-5p	0	0	0	0	0	0	0	0	1	0	0	0	0	0	0	0	1	0	1	0	0	0	0	0
hsa-miR-4803	0	0	0	0	0	0	0	0	0	0	0	0	0	0	0	0	0	0	0	0	1	0	0	0
hsa-miR-346	12	26	17	35	34	9	28	15	40	20	14	26	24	18	17	12	26	52	18	8	13	29	23	27
hsa-miR-4804-5p	0	0	0	0	0	0	0	0	0	0	0	0	0	0	0	0	0	0	0	0	0	1	0	0
hsa-miR-4749-3p	0	1	0	0	1	0	0	1	0	0	0	0	0	0	0	0	2	3	0	0	0	1	1	1
hsa-miR-1268b	0	0	0	0	0	0	0	0	0	0	0	0	1	0	0	0	0	0	0	0	0	0	0	0
hsa-miR-2682-5p	6	19	4	8	14	13	16	6	17	19	6	13	14	10	8	10	10	9	11	8	17	6	15	10
hsa-miR-509-3p	2	1	0	3	3	1	0	0	2	0	0	1	4	0	1	0	0	1	0	2	1	1	3	0
hsa-miR-216b	1	0	0	0	0	0	0	0	1	0	0	0	0	0	0	0	0	0	0	0	0	0	0	0
hsa-miR-548ar-3p	0	0	0	1	0	0	0	0	0	0	0	0	0	0	2	0	1	0	0	0	0	0	0	0
hsa-miR-422a	1	0	0	1	0	0	0	0	1	0	0	0	2	0	0	0	0	1	0	0	0	0	0	0
hsa-miR-3619-5p	0	0	0	0	0	0	0	0	1	0	0	0	0	0	0	0	0	0	0	0	0	0	0	0
hsa-miR-4641	0	0	0	0	0	0	0	0	0	0	0	0	0	0	0	0	0	1	0	0	0	0	0	0
hsa-miR-629-3p	0	0	0	0	0	0	0	0	2	0	1	0	0	0	2	0	1	0	0	0	1	0	0	0
hsa-miR-3173-3p	0	0	0	0	0	0	0	0	0	0	1	0	0	0	0	0	0	0	0	0	0	1	0	0
hsa-miR-188-5p	0	1	0	0	1	0	2	0	1	0	0	2	1	0	0	1	2	1	1	1	0	1	1	0
hsa-miR-4654	0	0	0	0	0	0	0	0	0	0	1	0	0	0	0	0	0	0	0	0	0	0	0	0
hsa-miR-4651	0	0	0	0	0	0	0	0	0	0	0	0	0	0	0	0	0	2	0	0	0	0	0	0
hsa-miR-3064-3p	0	0	0	0	0	0	0	0	1	0	0	0	0	0	0	0	0	0	0	0	0	0	0	0
hsa-miR-136-5p	22	27	6	44	53	23	37	27	49	27	18	38	30	38	31	19	66	53	41	13	21	47	56	41
hsa-miR-301a-3p	41	64	38	84	93	45	144	52	96	70	29	74	80	73	72	52	73	125	78	50	69	99	71	64
hsa-miR-32-5p	9	18	13	11	16	14	26	18	26	11	11	27	9	16	12	10	14	37	24	7	8	23	17	18
hsa-miR-323b-3p	102	57	66	95	189	45	58	45	154	58	60	132	184	144	65	77	93	140	109	36	70	79	117	57
hsa-miR-21-5p	399	1517	389	671	506	461	1216	503	763	540	271	562	781	766	629	451	1923	1181	580	256	1803	560	596	5659
hsa-miR-216a-5p	0	0	1	0	3	0	1	0	0	0	0	0	0	0	0	1	0	1	0	0	0	0	0	1
hsa-miR-3157-3p	0	1	1	2	0	0	1	0	1	1	0	0	1	0	1	1	1	0	1	0	0	2	1	0
hsa-miR-106a-3p	0	0	0	0	0	0	0	0	0	0	0	0	0	0	0	1	0	0	0	0	0	0	0	0
hsa-miR-187-3p	4	5	3	17	17	7	9	8	15	6	2	15	9	13	6	7	21	20	6	8	11	4	8	5
hsa-miR-5706	0	0	0	0	0	0	0	0	0	0	0	0	0	0	0	0	1	0	0	0	0	0	0	0
hsa-miR-4454	2	0	0	0	0	0	1	0	1	0	0	1	5	1	0	0	2	0	1	0	0	0	0	0
hsa-miR-4452	0	0	0	0	0	1	0	0	0	0	0	0	0	0	0	0	0	0	0	0	0	0	0	0
hsa-miR-5700	0	0	0	1	0	0	0	0	0	0	0	2	0	0	0	1	0	2	0	0	0	0	0	1
hsa-miR-5701	0	0	0	0	0	0	0	0	0	0	0	0	0	1	0	0	0	0	0	0	0	0	0	0
hsa-miR-4450	0	0	0	0	0	0	0	0	0	0	0	0	0	0	0	0	1	0	0	0	0	0	0	0
hsa-miR-299-5p	4	2	0	8	8	3	20	9	12	4	1	8	9	0	0	4	3	12	7	6	2	4	2	2
hsa-miR-4469	0	0	0	0	0	1	0	0	0	0	0	0	0	0	0	0	0	0	0	0	0	0	0	0
hsa-miR-4660	0	0	0	0	0	0	0	0	0	0	0	1	0	0	0	0	1	0	0	0	0	0	0	0
hsa-miR-660-3p	0	0	0	0	0	0	0	0	0	0	0	0	0	0	0	0	0	0	0	0	0	0	2	0
hsa-miR-34c-3p	3	7	4	5	2	0	5	2	4	1	1	3	1	2	2	3	1	8	1	0	1	4	1	4
hsa-miR-4790-5p	0	0	0	0	0	0	0	0	1	0	0	0	0	0	0	0	0	0	0	0	0	0	0	0
hsa-miR-29a-5p	5	5	3	6	7	3	8	0	7	5	0	7	11	1	7	5	12	6	1	1	0	1	12	2
hsa-miR-1228-3p	0	0	0	0	1	2	1	0	0	0	1	1	0	0	1	1	1	1	1	1	1	0	2	1
hsa-miR-766-3p	5	15	9	22	31	15	26	10	26	17	5	5	12	14	11	18	17	17	12	5	21	8	14	9
hsa-miR-556-3p	0	0	0	0	0	0	0	0	0	0	0	0	0	0	0	1	0	0	0	0	0	0	0	0
hsa-miR-140-5p	16	26	15	22	28	16	64	13	60	27	9	57	39	24	15	20	20	34	23	13	9	21	22	29
hsa-miR-4466	0	0	0	0	1	0	0	0	0	0	0	0	0	0	0	0	0	0	0	1	0	0	0	0
hsa-miR-100-5p	742	1392	882	812	717	657	2420	901	2121	1137	548	1107	705	1270	1032	803	1217	2185	817	461	1008	1133	858	1327
hsa-miR-4461	1	9	0	6	3	1	4	1	4	3	4	7	4	2	1	4	3	5	1	1	2	3	1	1
hsa-miR-4766-3p	0	0	0	0	0	0	0	0	0	0	0	0	1	0	0	0	0	0	0	0	0	0	0	0
hsa-miR-216a-3p	0	0	0	0	1	0	0	0	0	0	0	0	0	0	0	0	0	0	0	1	0	0	0	0
hsa-miR-136-3p	215	398	148	442	680	257	351	213	459	299	164	465	312	337	239	267	486	490	302	206	250	417	520	223
hsa-miR-5000-3p	0	1	0	0	0	1	0	1	0	0	0	1	0	0	0	0	0	1	0	0	0	0	0	1
hsa-miR-21-3p	4	78	14	31	12	25	49	12	15	16	13	14	15	28	21	19	36	37	3	16	72	28	36	358
hsa-miR-92a-3p	2219	5915	2196	3584	2033	2776	9881	2938	4615	3971	1511	2686	2183	2536	3291	3256	3514	5255	3973	841	3436	3092	2362	3683
hsa-miR-150-5p	53	62	34	89	84	51	81	72	122	60	25	93	96	50	52	47	159	73	73	14	32	75	99	61
hsa-miR-107	140	237	85	336	336	118	247	115	244	198	94	239	163	116	137	88	208	196	176	66	142	147	234	80
hsa-miR-32-3p	2	2	1	3	1	1	5	0	1	2	1	5	1	1	0	0	0	1	0	1	0	0	2	0
hsa-miR-511	0	0	1	0	0	0	1	0	0	1	0	0	0	1	0	0	0	0	0	0	1	0	1	0
hsa-miR-187-5p	0	0	0	0	0	0	0	0	0	0	0	0	0	0	1	0	1	0	0	0	0	0	0	0
hsa-miR-3934-5p	0	0	0	1	0	0	0	0	0	0	0	0	0	0	0	0	0	0	0	0	0	0	0	0
hsa-miR-4473	0	0	0	0	0	0	0	0	0	0	0	0	0	0	0	0	0	1	0	0	0	0	0	0
hsa-miR-2115-3p	0	0	0	0	0	1	1	0	0	0	1	0	0	0	0	0	0	0	0	0	0	1	0	1
hsa-miR-548aq-3p	0	0	0	0	0	0	0	1	1	0	0	0	0	0	1	3	0	0	0	0	1	2	0	0
hsa-miR-30d-3p	8	13	4	23	30	11	21	15	27	13	3	33	11	13	11	16	25	24	19	6	11	15	26	6
hsa-miR-4682	0	0	0	0	0	0	0	0	0	0	0	0	0	0	0	0	0	0	0	0	1	0	0	0
hsa-miR-29c-3p	234	274	131	440	537	208	526	251	922	265	133	630	444	292	210	235	667	638	300	170	183	394	557	282
hsa-miR-29a-3p	1027	1097	631	1891	1723	819	2243	1052	3667	1018	529	2729	991	1182	694	811	2229	2057	1201	557	832	1651	1891	1211
hsa-miR-660-5p	35	73	23	62	57	29	66	37	78	37	28	62	68	46	41	28	79	68	39	19	53	54	64	70
hsa-miR-34c-5p	16	74	22	58	24	16	46	22	42	8	10	38	10	35	20	23	41	80	22	7	23	31	40	41
hsa-miR-3064-5p	0	1	0	0	0	1	0	0	0	0	0	2	2	0	2	0	1	0	1	0	1	1	0	0
hsa-miR-212-5p	30	35	20	23	37	10	24	19	43	14	8	41	26	37	11	15	26	13	15	3	10	13	18	9
hsa-miR-5100	0	0	0	0	0	0	0	1	0	0	0	1	0	0	0	0	0	0	0	0	0	0	0	0
hsa-miR-101-3p	413	1443	372	1286	1021	581	1659	571	962	673	454	695	855	692	865	647	1427	1350	687	611	708	1135	977	968
hsa-miR-3121-3p	1	0	0	0	0	0	1	0	0	0	0	0	0	0	0	0	0	0	0	0	0	0	0	0
hsa-miR-4688	0	1	0	0	0	0	0	0	0	1	0	0	2	1	0	1	2	0	0	0	0	0	1	1
hsa-miR-4485	2	2	1	3	10	0	0	1	5	0	2	2	0	1	1	1	0	2	3	3	0	3	1	5
hsa-miR-550b-2-5p	0	0	0	0	0	0	0	0	0	0	0	0	1	0	0	0	0	0	0	0	0	0	0	0
hsa-miR-4484	0	1	0	0	0	0	1	0	1	0	0	1	0	0	1	1	0	1	1	0	0	2	0	0
hsa-miR-551a	0	0	0	0	0	0	0	0	0	0	0	0	1	0	1	0	1	0	0	0	0	0	1	0
hsa-miR-149-5p	317	468	268	654	857	297	712	388	856	354	242	738	1181	462	321	357	1208	796	439	157	413	425	831	378
hsa-miR-556-5p	0	0	0	0	0	0	0	0	0	0	0	0	0	0	0	1	0	0	0	0	0	0	0	0
hsa-miR-4488	7	0	1	3	8	6	2	0	0	1	0	14	0	14	0	2	0	0	6	1	0	0	5	1
hsa-miR-504	57	76	23	97	78	45	58	38	94	51	14	102	45	48	34	40	47	71	52	16	45	68	55	25
hsa-miR-526b-5p	0	0	0	0	0	0	0	0	1	0	0	0	0	0	0	0	0	0	0	0	0	0	0	0
hsa-miR-150-3p	0	0	0	0	0	0	1	0	0	0	0	0	0	0	0	0	0	0	0	0	0	0	0	1
hsa-miR-4696	0	0	0	0	0	0	0	0	0	0	1	0	0	0	0	0	0	0	0	0	0	0	0	0
hsa-miR-4417	2	0	0	0	0	0	0	0	0	0	0	3	0	0	0	0	0	0	3	0	0	0	0	0
hsa-miR-550a-3p	2	2	0	0	2	1	3	0	3	2	2	1	1	3	0	1	3	1	0	0	0	3	1	0
hsa-miR-4639-3p	0	0	0	0	0	0	0	0	0	0	0	0	1	0	0	0	0	0	0	0	0	0	0	0
hsa-miR-570-3p	0	0	0	0	0	0	1	0	0	0	0	0	0	0	0	0	0	0	0	0	0	0	0	0
hsa-miR-3690	1	0	0	1	1	0	0	0	0	0	0	1	0	0	0	0	0	0	0	0	1	0	0	0
hsa-miR-4638-5p	0	0	0	0	0	0	0	0	0	0	0	0	1	0	0	0	0	0	0	0	0	0	0	0
hsa-miR-130a-3p	151	111	86	237	205	173	201	172	290	170	66	216	161	157	125	105	186	194	208	59	107	155	274	204
hsa-miR-4712-3p	0	0	0	0	0	0	0	0	0	0	0	0	0	0	0	0	0	1	0	0	0	0	0	0
hsa-miR-3176	2	2	0	0	2	0	2	2	3	0	0	1	1	0	1	0	0	0	0	0	1	1	1	1
hsa-miR-3174	0	0	0	0	0	0	0	0	0	0	0	0	0	0	0	0	0	0	0	0	0	1	0	0
hsa-miR-3194-3p	0	0	1	0	0	0	0	0	0	0	0	0	0	0	0	0	0	0	0	0	0	0	0	0
hsa-miR-6505-3p	0	2	0	1	3	0	0	0	1	0	0	1	1	0	0	0	0	0	0	0	0	0	0	1
hsa-miR-425-3p	8	21	9	11	9	4	14	9	22	3	5	10	58	10	8	8	13	18	9	4	13	7	18	10
hsa-miR-516b-5p	0	0	0	2	0	0	1	1	1	1	0	0	0	2	0	0	1	0	0	0	0	0	2	2
hsa-miR-33b-3p	0	1	0	0	0	0	0	0	0	0	0	0	0	0	0	0	0	0	0	0	0	0	0	0
hsa-miR-4429	0	0	0	0	2	0	0	0	0	0	0	1	0	0	0	0	0	0	0	0	1	1	0	0
hsa-miR-4428	0	0	0	0	0	0	0	0	0	0	0	0	0	0	0	0	0	0	0	0	0	0	1	0
hsa-miR-517a-3p#hsa-miR-517b-3p	0	0	0	0	1	0	0	0	0	0	0	0	0	0	0	0	0	0	0	0	0	0	0	0
hsa-miR-3687	11	0	0	3	2	3	2	1	0	0	0	1	0	4	0	0	0	0	3	0	1	0	7	0
hsa-miR-4424	0	0	0	0	0	0	0	0	1	0	0	0	0	0	1	2	1	0	0	0	0	1	0	0
hsa-miR-454-5p	2	5	2	3	1	4	10	0	3	9	0	3	3	4	3	2	1	5	4	0	2	2	1	2
hsa-miR-185-5p	16	60	18	76	38	20	47	19	41	37	7	27	107	29	13	36	61	70	21	3	46	23	24	58
hsa-miR-4421	0	0	1	1	0	0	0	1	0	1	0	0	1	0	1	0	1	0	1	0	0	0	1	0
hsa-miR-149-3p	0	0	0	0	1	0	0	0	1	0	0	0	0	0	0	0	0	0	0	0	0	0	0	0
hsa-miR-4422	0	0	1	1	0	0	0	0	0	0	0	0	0	0	0	0	0	0	0	0	1	0	0	0
hsa-miR-30d-5p	2915	5615	1881	5711	5437	2771	5072	3136	5848	3371	1610	5034	4349	3885	2227	2869	3303	4094	3461	1022	2101	3212	3704	2380
hsa-miR-3685	0	0	0	0	0	0	0	0	0	0	0	0	0	0	0	0	0	0	0	0	0	0	1	0
hsa-miR-3161	0	0	0	1	0	0	0	0	0	0	0	0	0	0	0	0	0	0	0	0	0	0	0	0
hsa-miR-101-5p	2	4	3	8	4	1	10	3	11	2	1	6	15	9	2	4	18	13	4	4	3	6	10	3
hsa-miR-3163	0	1	0	0	0	1	1	0	1	0	0	0	0	0	0	0	0	0	0	0	0	0	0	0
hsa-miR-3164	0	0	0	0	0	0	0	0	0	0	0	1	0	0	0	0	0	0	0	0	0	0	0	0
hsa-miR-3168	4	1	1	2	1	0	4	1	3	0	2	4	198	3	1	1	6	13	3	1	0	1	3	1
hsa-miR-3678-3p	0	0	0	0	0	0	0	0	0	0	0	0	0	0	0	0	0	0	1	0	0	0	0	0
hsa-miR-6721-5p	0	0	0	0	0	0	0	0	1	0	0	0	1	0	0	0	0	0	0	0	0	0	0	0
hsa-miR-30c-5p	1065	1429	762	2126	1768	1001	2265	1270	2716	1375	493	1927	1873	1280	886	1134	1761	2115	1483	402	1174	1176	1506	1031
hsa-miR-522-3p	0	3	1	0	4	0	2	1	1	0	0	3	0	0	0	0	1	2	0	0	1	1	1	0
hsa-miR-4638-3p	0	1	0	0	1	0	1	0	2	1	0	1	2	0	0	3	0	1	0	0	0	1	0	2
hsa-miR-3192	0	0	0	0	0	0	0	0	0	0	0	0	0	0	0	0	0	0	1	0	0	0	0	2
hsa-miR-3691-5p	1	0	0	0	1	0	0	0	0	0	0	0	0	0	0	0	1	1	0	0	2	0	0	0
hsa-miR-514a-3p	0	0	0	0	0	0	0	0	0	0	0	0	0	0	0	0	0	0	0	0	0	1	0	0
hsa-miR-4690-3p	0	1	0	0	0	0	0	0	0	0	0	0	0	0	0	0	0	0	0	0	0	0	0	0
hsa-miR-4699-3p	0	0	0	0	0	0	0	0	0	0	0	0	0	0	0	0	0	0	1	0	0	0	0	0
hsa-miR-3199	0	0	0	0	0	0	0	0	0	0	0	0	0	1	0	0	0	0	0	0	0	0	0	0
hsa-miR-3197	0	0	0	0	0	0	0	0	0	0	0	0	1	0	0	0	0	0	0	0	0	0	0	0
hsa-miR-425-5p	102	174	74	148	154	96	264	116	294	117	49	190	222	141	108	107	205	270	128	58	100	114	135	107
hsa-miR-3196	4	1	0	2	0	3	1	2	0	2	0	3	0	1	0	1	1	0	3	0	1	1	2	0
hsa-miR-1233-3p	0	1	0	0	0	0	0	0	0	0	0	0	0	0	0	0	0	0	0	0	0	0	0	0
hsa-miR-3195	2	2	1	0	0	0	1	0	0	2	0	2	0	1	1	1	0	2	1	0	0	0	1	1
hsa-miR-33b-5p	2	0	0	0	0	1	1	0	2	0	0	1	1	0	0	1	2	1	0	1	0	0	0	0
hsa-miR-513b	0	0	0	0	0	0	0	0	0	0	0	1	0	0	0	0	0	0	0	0	0	0	0	0
hsa-miR-501-5p	1	1	0	2	4	0	2	1	2	3	0	0	1	2	1	3	5	2	1	2	1	3	2	3
hsa-miR-4449	4	0	1	1	1	0	0	0	0	0	0	2	0	2	0	1	0	0	2	0	0	0	5	0
hsa-miR-4448	4	0	3	1	0	1	0	1	1	2	0	6	0	3	0	1	1	1	1	0	2	1	8	1
hsa-miR-299-3p	6	14	4	19	12	7	18	19	18	8	4	12	9	6	2	6	12	15	11	7	3	14	15	5
hsa-miR-1260b	1	0	1	5	0	4	2	4	3	3	1	4	1	2	0	3	1	2	2	0	3	1	2	2
hsa-miR-1915-3p	0	0	0	0	0	0	0	0	0	0	0	0	0	0	0	0	0	0	1	0	0	0	0	0
hsa-miR-548am-3p	0	0	0	0	0	0	0	0	0	0	0	0	0	0	0	0	0	1	0	0	0	0	0	0
hsa-miR-3181	0	0	0	0	0	0	0	0	0	0	0	2	0	0	0	0	1	0	0	0	0	0	0	1
hsa-miR-4440	0	0	0	0	0	0	0	0	0	0	1	0	1	0	1	1	0	0	0	0	0	0	0	0
hsa-miR-3183	0	0	0	0	1	0	0	0	2	0	0	0	0	1	0	0	0	0	0	0	0	0	0	0
hsa-miR-3182	0	4	0	0	2	1	2	0	0	0	1	2	3	5	0	0	2	2	0	0	1	0	1	9
hsa-miR-589-3p	1	2	0	1	1	3	2	0	0	5	1	2	2	3	1	5	0	1	0	1	1	2	2	2
hsa-miR-4443	0	0	0	1	0	0	1	0	0	0	1	0	0	0	0	0	0	0	0	0	0	0	0	0
hsa-miR-6724-5p	0	0	0	2	1	0	0	0	1	1	0	1	0	0	0	1	0	2	0	0	0	0	0	0
hsa-miR-3188	1	0	1	1	0	0	1	2	1	2	0	0	1	0	0	1	0	3	0	0	0	0	0	0
hsa-miR-6511b-3p	7	17	15	32	59	12	21	9	19	20	7	24	28	11	11	8	18	25	16	7	14	15	14	7
hsa-miR-3125	0	0	0	1	1	0	0	1	1	1	0	0	0	0	0	0	1	1	0	0	0	1	0	0
hsa-miR-605	0	1	0	0	0	0	0	0	0	1	0	1	0	0	0	0	0	0	0	0	0	0	1	1
hsa-miR-505-3p	7	11	4	10	5	6	14	2	13	9	6	10	14	5	9	4	13	13	13	3	5	10	11	16
hsa-miR-26a-2-3p	3	7	2	8	6	6	5	2	5	6	1	2	8	5	8	2	6	14	4	0	3	4	2	6
hsa-miR-20b-3p	0	0	0	0	0	0	0	0	0	0	0	0	0	2	0	0	0	0	0	0	0	0	0	0
hsa-miR-103a-3p	1810	3936	1335	3451	4092	1772	3507	1782	3332	2485	1272	2976	2775	2169	2156	1616	3327	3097	2386	854	1940	1915	2952	1628
hsa-miR-195-3p	4	2	1	3	5	1	11	10	7	5	0	5	4	2	0	5	2	5	7	1	5	4	5	5
hsa-miR-2355-5p	1	4	2	3	3	1	6	2	1	3	0	2	2	1	0	1	6	5	2	1	2	2	0	1
hsa-miR-4474-3p	1	0	0	0	0	0	0	0	0	0	0	0	0	0	0	0	1	0	0	0	0	0	0	0
hsa-miR-486-3p	1	4	0	2	2	2	7	4	2	1	2	0	1	1	1	0	3	1	1	1	2	3	2	2
hsa-let-7a-3p	24	38	26	36	31	18	61	23	87	27	19	59	30	35	25	14	61	55	28	14	21	28	65	26
hsa-miR-92b-5p	0	2	1	2	1	6	8	1	6	2	0	3	0	3	1	1	3	2	2	1	4	1	2	3
hsa-miR-214-5p	2	0	0	0	1	1	0	1	2	2	0	3	1	1	3	3	0	1	0	0	1	2	1	1
hsa-miR-4780	0	0	0	1	0	0	0	0	1	1	0	1	0	0	0	0	0	0	0	0	0	0	0	0
hsa-miR-4785	0	0	0	0	0	0	0	0	0	0	0	0	0	0	0	0	0	0	0	0	0	1	0	0
hsa-miR-3128	0	0	0	0	0	0	1	0	0	0	0	0	0	0	0	1	0	0	0	0	0	0	0	0
hsa-miR-1273g-3p	16	0	6	1	11	5	3	14	4	6	1	12	1	12	2	6	2	5	15	2	0	4	19	3
hsa-miR-205-5p	1	0	1	0	0	1	0	2	0	0	0	0	1	2	1	0	1	1	0	0	0	0	0	0
hsa-miR-138-5p	545	907	411	943	1426	581	981	574	1445	693	338	1370	2822	884	632	693	2503	1019	770	267	713	687	1884	441
hsa-miR-302d-3p	0	0	0	0	0	1	0	0	0	0	0	0	0	0	0	0	0	1	0	0	0	0	0	0
hsa-miR-3133	0	0	1	1	0	1	0	1	1	0	0	0	0	0	1	0	0	0	0	0	0	0	0	0
hsa-miR-3134	0	0	1	0	0	0	0	0	0	0	0	0	0	0	0	0	0	0	0	0	0	0	0	0
hsa-miR-129-5p	261	486	249	634	731	232	479	316	557	374	187	470	644	363	391	346	453	410	369	101	290	261	428	375
hsa-miR-618	1	0	1	1	1	0	2	0	2	0	0	2	0	0	1	2	2	0	0	0	0	0	1	2
hsa-miR-1185-2-3p	0	0	0	0	1	0	0	0	1	3	0	0	1	0	0	0	0	0	0	0	0	0	0	0
hsa-miR-374c-3p	0	0	0	2	0	0	1	1	1	0	0	1	0	0	0	0	1	1	1	0	0	2	0	0
hsa-miR-3131	0	0	0	1	0	0	0	0	0	0	0	0	0	0	0	0	0	1	0	0	0	0	0	0
hsa-miR-490-3p	19	13	21	35	52	18	17	22	29	17	9	31	36	26	18	16	48	21	13	6	15	22	39	15
hsa-miR-133a	56	48	28	197	90	31	84	62	129	46	21	104	20	23	31	56	65	89	51	13	28	57	70	26
hsa-miR-33a-5p	0	5	1	1	4	2	1	2	8	1	0	6	5	6	4	3	2	8	2	3	2	5	8	2
hsa-miR-4714-3p	1	0	0	0	0	0	0	0	0	0	0	0	0	0	0	0	0	0	0	0	0	0	0	0
hsa-miR-129-2-3p	128	178	72	137	290	71	193	99	199	88	70	178	232	119	139	83	244	215	129	76	93	140	236	155
hsa-miR-6129	0	1	0	0	2	1	0	2	1	0	1	1	0	0	0	0	0	1	1	0	0	1	1	1
hsa-miR-1247-3p	0	0	1	0	1	0	0	1	0	0	0	1	0	0	0	0	0	0	0	0	0	0	0	1
hsa-miR-382-5p	16	55	20	58	61	23	53	32	60	43	18	51	264	54	46	36	72	69	42	8	48	28	55	37
hsa-miR-548d-5p	0	0	0	0	1	0	1	0	0	0	0	1	0	0	0	0	0	0	0	1	0	1	0	1
hsa-miR-192-3p	0	0	0	0	0	0	0	0	0	0	0	0	0	0	0	0	0	0	0	1	0	0	0	0
hsa-miR-6509-5p	0	0	0	0	0	0	0	0	0	1	0	0	0	0	0	0	0	0	0	0	0	0	0	0
hsa-miR-1343	3	1	0	5	2	0	8	1	7	4	5	6	5	6	2	1	3	8	2	0	5	3	1	0
hsa-miR-4775	0	1	0	0	0	1	1	0	0	1	0	0	0	3	0	0	0	0	0	0	0	0	1	0
hsa-miR-3139	1	0	0	0	0	0	0	0	0	0	1	0	1	0	0	0	0	0	0	0	0	0	1	0
hsa-miR-545-5p	2	0	0	0	0	0	0	1	0	0	0	0	1	0	2	0	0	0	1	0	0	0	0	0
hsa-miR-505-5p	0	3	0	3	0	0	0	0	2	0	0	0	0	0	0	0	2	0	0	0	1	0	0	0
hsa-miR-627	0	0	0	1	0	0	3	0	2	0	0	1	4	1	1	0	1	0	0	0	0	0	1	1
hsa-miR-20b-5p	5	14	4	13	13	4	9	3	14	13	1	14	14	3	9	5	6	10	14	6	10	12	7	5
hsa-miR-2467-5p	2	6	2	4	8	1	3	1	5	7	2	2	4	2	5	7	11	8	4	2	6	8	7	3
hsa-miR-516a-5p	0	2	0	0	3	2	3	1	2	1	0	1	1	0	4	0	3	1	1	2	1	4	0	1
hsa-miR-3918	0	0	0	0	0	0	0	0	0	0	0	0	0	0	0	0	0	0	0	0	0	0	0	1
hsa-miR-454-3p	60	85	40	64	72	41	155	63	145	78	32	109	43	41	45	37	29	87	55	31	25	66	62	37
hsa-miR-486-5p	1741	4307	710	2736	919	1119	4583	2260	1363	1438	481	1097	1111	1736	2253	1817	2085	5209	2682	463	1986	2975	1355	1878
hsa-miR-2355-3p	1	1	1	1	0	0	0	2	0	0	0	0	0	0	0	0	2	0	0	0	1	1	0	0
hsa-miR-6133	0	0	0	1	1	0	0	0	1	0	0	0	0	0	0	0	0	0	0	0	0	0	0	0
hsa-miR-3919	0	1	0	0	0	0	0	0	0	1	0	0	0	0	0	0	0	0	0	0	0	1	0	0
hsa-miR-6130	0	0	0	0	0	0	0	0	0	0	0	1	0	0	0	0	0	0	0	0	0	0	0	0
hsa-miR-3149	0	0	0	0	0	0	1	0	0	0	0	0	1	0	1	0	0	1	0	0	0	0	1	0
hsa-miR-6131	4	0	3	2	2	3	0	2	0	3	0	4	1	3	0	0	0	0	3	0	0	0	4	0
hsa-miR-125b-5p	2237	3486	1327	3255	3485	1966	4334	2093	6049	2442	1123	3910	2579	2829	1770	1764	4043	4166	2151	801	2140	2822	2904	2244
hsa-miR-548t-3p#hsa-miR-548aa	0	1	1	0	0	0	0	0	1	0	0	0	0	0	1	0	1	1	1	0	0	1	1	0
hsa-let-7a-5p	16367	31491	11876	29379	23774	14500	39957	16146	29163	21047	7831	19887	10608	13693	12047	11420	15313	19257	17329	4608	10695	14910	14290	9935
hsa-miR-3200-5p	0	2	2	1	0	1	3	1	2	1	0	2	3	0	2	2	5	1	2	0	2	2	3	0
hsa-miR-214-3p	5	2	1	3	5	1	2	5	2	1	3	1	3	0	0	1	5	9	1	0	3	2	0	1
hsa-miR-3912	1	4	1	8	7	4	5	3	6	0	4	4	5	4	3	1	5	7	2	0	2	1	2	2
hsa-miR-3151	0	0	0	1	0	0	0	0	0	1	0	0	0	0	0	0	0	0	0	0	0	0	0	0
hsa-miR-636	0	0	0	0	0	0	1	0	1	0	0	1	1	0	0	0	0	0	0	0	0	0	0	0
hsa-miR-3154	0	0	0	0	0	0	0	0	0	0	0	0	0	0	0	0	0	1	0	0	0	0	0	0
hsa-miR-937-3p	0	2	0	0	0	0	1	0	1	0	1	1	0	1	0	0	1	1	2	0	1	0	0	2
hsa-miR-639	1	0	0	0	0	0	0	0	0	0	0	0	0	0	0	0	0	0	0	0	0	0	0	0
hsa-miR-1179	3	3	0	3	7	3	9	7	9	2	1	6	15	6	2	2	3	9	3	3	1	7	5	3
hsa-miR-200b-3p	2	1	3	2	4	3	7	1	7	3	0	2	4	2	1	2	1	2	1	0	1	6	5	1
hsa-miR-4714-5p	0	1	0	0	0	0	0	0	0	0	0	0	0	0	0	0	0	0	0	0	0	0	0	0
hsa-miR-192-5p	369	1248	396	779	569	405	1443	502	635	605	273	417	561	451	434	575	433	930	461	303	695	586	346	679
hsa-miR-550a-5p	4	2	0	0	3	0	2	1	1	1	0	2	1	1	0	0	4	0	0	1	4	0	1	0
hsa-miR-3909	6	4	5	16	7	4	9	9	8	3	3	6	0	4	2	2	6	3	3	1	1	3	4	2
hsa-miR-3159	0	1	0	0	0	0	0	0	0	0	0	0	0	1	0	0	0	0	0	0	0	0	0	0
hsa-miR-4791	0	0	0	0	0	0	0	0	0	0	0	0	1	0	0	1	0	0	0	0	0	0	0	0
hsa-miR-3135a	0	0	0	0	0	0	0	0	0	0	0	0	0	0	0	0	1	0	0	0	0	0	0	0
hsa-miR-4792	1	1	0	3	2	0	0	0	1	0	0	0	1	1	0	1	3	1	0	13	1	0	4	1
hsa-miR-483-5p	6	1	1	5	0	0	3	1	12	4	0	0	2	1	1	5	4	7	2	0	3	3	4	2
hsa-miR-31-5p	37	57	33	215	103	27	82	56	72	52	18	91	32	42	23	33	123	48	53	25	31	48	61	42
hsa-miR-212-3p	83	80	43	73	115	40	70	68	133	72	29	101	58	59	39	50	59	35	63	12	42	39	84	33
hsa-let-7f-1-3p	4	10	5	7	15	4	18	4	14	8	0	11	4	9	6	3	10	12	9	6	3	9	10	2
hsa-miR-423-5p	127	215	81	285	103	133	311	147	197	192	52	163	95	177	84	169	226	251	195	18	179	140	109	214
hsa-miR-497-3p	0	0	0	0	0	1	0	0	1	1	0	0	1	0	0	0	0	0	0	0	0	0	0	0
hsa-miR-542-5p	0	1	0	0	2	1	2	0	1	0	0	1	1	0	3	1	0	1	0	1	1	1	0	0
hsa-miR-3936	0	1	0	0	0	0	0	0	0	0	0	0	0	0	0	0	0	0	0	1	0	0	0	0
hsa-miR-3180-5p	0	1	0	1	1	1	0	0	1	3	1	0	1	2	0	0	1	0	0	0	1	0	1	1
hsa-miR-1180	111	124	57	128	185	97	150	99	163	140	48	138	196	119	57	104	151	148	119	28	89	67	115	58
hsa-miR-3200-3p	72	83	47	94	123	77	113	62	114	87	49	131	71	96	50	70	105	110	72	21	74	59	93	53
hsa-miR-122-5p	1	0	0	0	1	2	0	0	2	0	0	1	3	2	2	1	1	1	4	1	2	1	1	0
hsa-miR-330-5p	108	165	86	178	153	92	267	150	257	131	61	208	96	182	107	110	174	208	119	34	102	124	121	95
hsa-miR-2681-5p	1	0	0	2	2	0	4	0	0	0	1	2	1	2	0	0	3	2	1	0	0	0	2	1
hsa-miR-449a	1	1	0	0	1	0	0	1	0	0	1	3	1	0	1	1	0	1	0	0	0	1	2	0
hsa-miR-3939	0	1	0	1	0	0	0	0	0	0	0	0	0	0	0	0	0	0	0	0	0	0	0	0
hsa-miR-500a-5p	0	1	0	3	3	0	4	1	3	1	0	4	0	1	0	1	0	3	3	1	2	3	0	1
hsa-miR-3938	1	2	2	1	0	0	0	1	1	0	0	3	2	1	1	0	1	1	0	0	0	0	1	0
hsa-miR-3937	0	0	0	0	0	0	0	0	1	0	0	0	0	0	0	0	0	0	0	0	0	0	0	0
hsa-miR-676-5p	0	0	0	0	0	0	0	0	0	0	0	1	0	0	0	0	0	0	0	0	0	0	0	0
hsa-miR-4497	0	0	1	1	0	1	2	5	1	1	1	0	3	0	2	3	0	3	1	0	1	0	1	2
hsa-miR-181b-3p	4	4	6	5	4	5	5	8	7	10	1	6	3	5	7	7	10	12	6	0	6	3	3	9
hsa-miR-200b-5p	0	0	0	1	0	0	0	0	0	0	0	0	0	0	0	0	0	0	0	0	0	0	0	0
hsa-miR-1305	0	0	0	0	0	0	0	0	0	0	0	0	0	0	0	1	1	0	0	0	0	0	0	0
hsa-miR-1303	3	0	0	0	2	1	1	0	1	2	0	2	0	0	0	0	0	1	0	0	0	0	1	0
hsa-miR-1302	0	1	0	1	0	1	0	0	0	0	0	0	0	0	0	0	0	1	1	0	0	0	0	0
hsa-miR-1301	30	35	9	26	41	19	40	17	46	21	5	23	33	23	15	22	31	33	26	10	20	23	23	16
hsa-miR-4492	9	0	3	5	23	3	7	2	1	0	0	10	0	9	0	2	0	2	7	1	0	0	9	0
hsa-miR-532-5p	46	112	48	93	104	44	113	53	81	75	35	63	91	70	67	60	103	112	69	38	71	68	76	118
hsa-miR-4697-3p	0	0	0	0	0	0	0	0	0	1	0	0	0	0	0	0	0	0	0	0	1	0	0	2
hsa-miR-5584-5p	0	0	0	2	1	0	1	0	2	0	0	0	0	0	2	0	1	1	0	0	0	0	0	0
hsa-miR-520c-3p	0	0	0	0	1	0	0	0	1	0	0	0	0	0	0	0	0	0	0	0	0	0	0	0
hsa-miR-1197	6	8	4	6	20	5	2	6	14	9	5	17	11	13	5	9	11	10	11	3	7	9	16	5
hsa-miR-548b-3p	0	1	0	0	2	0	0	0	1	1	0	1	1	1	0	0	1	0	0	0	0	0	1	0
hsa-miR-409-5p	0	5	2	4	4	0	0	4	5	1	2	3	4	3	4	3	4	2	2	1	2	2	1	0
hsa-miR-1193	0	0	1	0	0	0	0	0	0	0	0	0	0	0	0	0	0	0	0	0	0	0	0	0
hsa-miR-3928	0	2	0	2	2	2	4	0	3	2	0	2	0	0	0	0	0	3	0	0	0	1	0	3
hsa-miR-31-3p	0	0	2	1	1	0	0	1	1	1	0	0	3	0	0	3	3	4	0	0	1	0	1	1
hsa-miR-4793-3p	0	0	0	1	0	0	0	0	0	0	0	0	0	0	0	0	0	0	0	0	0	0	0	0
hsa-miR-195-5p	155	324	137	329	329	127	403	213	522	179	121	305	255	167	167	130	251	280	158	135	133	288	271	177
hsa-miR-181d	193	308	178	309	385	204	472	217	311	313	137	239	360	223	208	233	292	277	218	112	207	210	239	166
hsa-miR-876-3p	4	8	2	5	7	2	1	1	3	4	1	7	14	3	0	3	1	2	3	1	2	2	2	0
hsa-miR-1304-5p	0	0	0	1	1	0	0	0	0	0	0	0	0	0	0	0	0	0	0	0	0	0	0	0
hsa-miR-542-3p	1	8	0	1	8	2	1	0	1	0	1	2	9	0	4	3	2	0	4	1	2	0	2	0
hsa-miR-3160-3p	0	0	0	0	0	0	0	0	0	0	0	0	0	0	0	0	0	0	0	0	0	1	1	0
hsa-miR-330-3p	62	117	48	84	83	52	173	81	158	81	36	80	89	90	50	45	99	143	77	21	41	69	67	55
hsa-miR-1273g-5p	0	0	0	1	0	0	0	0	0	0	0	0	0	0	0	0	0	0	0	0	0	0	1	0
hsa-miR-92b-3p	2067	3756	1363	3624	2664	3344	6327	2569	4833	4890	1174	2850	1596	1637	1547	1756	2693	2156	2978	626	2126	2348	1816	1933
hsa-miR-548ay-3p	0	1	0	0	0	0	0	0	0	0	0	0	0	0	0	0	0	1	1	0	0	0	0	0
hsa-miR-145-3p	21	18	13	31	10	12	31	26	61	19	5	26	26	13	15	26	24	25	17	9	19	25	19	19
hsa-miR-17-5p	23	36	20	37	34	21	88	20	72	23	10	44	50	23	39	20	38	60	17	14	22	46	39	32
hsa-miR-4797-3p	0	0	0	0	2	0	0	0	2	0	0	0	0	0	2	0	0	2	0	0	1	0	0	0
hsa-miR-219-2-3p	335	1564	374	635	262	402	1236	384	620	431	215	411	547	533	529	382	689	1180	456	174	348	370	433	786
hsa-miR-548d-3p	0	0	0	0	0	0	0	0	0	0	0	1	0	0	0	0	0	0	0	0	0	0	0	0
hsa-miR-181b-5p	2643	9969	3145	4339	3024	3105	9976	2940	4732	3996	1954	3056	3584	3967	4239	2856	4698	7202	3868	1579	3063	3038	3156	4562
hsa-miR-4786-3p	0	0	0	0	0	0	0	0	0	0	0	0	0	0	0	0	0	0	0	0	0	1	0	0
hsa-miR-4763-3p	0	0	0	1	0	0	0	0	0	0	0	0	0	0	0	0	0	0	0	0	0	0	0	0
hsa-miR-1323	0	0	0	0	0	0	0	0	1	0	0	0	0	0	0	0	0	0	0	0	0	0	0	0
hsa-miR-769-3p	12	23	15	21	22	3	25	23	29	8	14	23	120	13	17	12	27	16	11	9	8	10	22	13
hsa-miR-4761-3p	0	0	0	0	0	0	0	0	0	0	0	0	0	0	0	0	0	0	0	0	0	1	0	0
hsa-miR-1247-5p	5	6	2	15	15	3	15	6	15	7	6	14	7	13	3	5	12	3	10	3	9	9	4	7
hsa-miR-490-5p	10	4	5	10	19	4	7	6	5	8	3	16	14	11	6	2	4	6	6	3	6	2	10	4
hsa-miR-532-3p	3	3	3	7	11	2	5	4	6	4	2	2	6	12	1	5	18	11	4	1	3	10	4	20
hsa-miR-3115	0	0	0	0	0	0	0	0	1	0	0	0	0	0	0	0	0	0	0	0	0	0	0	1
hsa-miR-1827	0	0	0	1	0	0	0	0	0	0	0	0	0	1	0	0	1	0	0	0	0	0	0	0
hsa-miR-3116	0	0	0	0	0	0	0	0	0	0	0	0	0	0	0	0	0	0	1	0	0	0	0	0
hsa-miR-3943	6	7	8	7	19	5	15	6	19	8	7	13	9	9	7	4	8	14	5	13	8	12	14	2
hsa-miR-503-5p	0	1	0	1	0	0	3	0	1	1	0	0	6	0	1	0	1	0	1	0	1	0	0	0
hsa-miR-4691-3p	0	0	0	0	0	0	0	0	0	0	0	0	0	0	0	0	0	1	0	0	0	0	0	0
hsa-miR-3663-3p	0	0	0	0	0	0	1	0	0	0	0	0	0	1	1	0	0	1	0	0	0	0	0	1
hsa-miR-409-3p	365	639	238	551	742	269	432	261	387	410	105	455	265	508	233	330	368	359	310	80	242	269	355	289
hsa-miR-876-5p	0	0	0	0	0	0	0	1	0	1	0	0	10	0	0	0	0	1	0	1	0	0	0	0
hsa-miR-548b-5p	1	1	0	0	1	0	3	0	1	0	0	1	0	0	0	1	0	1	0	0	1	0	0	0
hsa-miR-18b-5p	0	0	1	0	0	0	0	0	0	0	0	0	1	1	0	0	1	1	0	0	1	1	0	0
hsa-miR-874	146	249	121	206	300	118	330	142	329	157	68	278	210	231	135	188	270	299	144	90	182	222	196	140
hsa-miR-1224-3p	6	6	5	16	18	11	15	4	18	8	4	13	6	3	6	7	11	14	7	3	9	7	5	9
hsa-miR-127-3p	3422	5479	3392	4767	8329	3600	9299	4492	9084	7153	3410	6301	6630	6316	5165	5220	6411	6027	5192	1951	4972	5418	4765	3910
hsa-miR-26b-3p	2	5	2	10	2	5	9	4	12	2	3	8	12	3	7	4	14	11	7	2	11	5	7	12
hsa-miR-4731-5p	0	1	0	0	0	0	1	0	0	0	0	0	0	0	0	1	0	0	0	0	0	0	0	0
hsa-miR-1178-3p	0	0	0	1	0	0	0	0	1	0	0	0	0	0	0	0	1	0	0	0	0	0	0	0
hsa-miR-379-3p	5	4	6	2	6	0	16	8	12	2	5	9	5	4	1	5	1	12	9	2	3	5	4	1
hsa-miR-17-3p	6	8	3	2	0	6	16	6	13	5	1	9	5	5	5	6	9	11	7	2	1	8	4	6
hsa-miR-145-5p	131	128	74	236	182	51	213	151	357	88	59	136	221	113	105	115	317	290	76	41	107	152	239	177
hsa-miR-183-3p	0	0	0	0	0	0	0	0	0	0	0	0	0	0	0	0	0	1	0	0	0	0	0	0
hsa-miR-5089-3p	0	0	0	0	0	0	0	0	0	0	1	0	0	0	0	0	0	0	0	0	0	0	0	0
hsa-miR-2116-3p	0	0	0	0	0	1	2	0	1	0	0	0	1	0	0	0	0	1	0	0	1	0	0	0
hsa-miR-381-5p	1	2	0	2	3	1	0	0	2	0	0	2	0	1	0	0	1	3	3	0	0	2	0	0
hsa-miR-4750-5p	0	0	0	1	0	0	1	1	0	0	0	0	0	0	0	0	0	0	0	0	0	0	0	0
hsa-miR-675-5p	1	0	0	0	0	0	0	0	0	0	0	0	0	0	0	0	1	0	0	0	0	1	0	0
hsa-miR-887	13	73	11	42	28	29	52	25	55	24	13	41	52	44	12	30	39	61	19	9	26	31	38	36
hsa-miR-767-5p	15	23	9	8	23	16	19	8	24	22	11	16	27	14	15	12	23	9	15	8	14	12	12	19
hsa-miR-6723-5p	1	0	1	0	0	2	1	0	0	1	1	0	0	1	0	0	0	0	0	0	0	0	0	0
hsa-miR-3150a-3p	0	0	0	0	0	0	0	0	0	0	0	0	0	0	0	0	1	0	0	0	0	0	0	0
hsa-miR-889	111	191	118	230	328	185	269	161	191	284	90	163	140	111	124	80	100	157	141	78	84	151	141	75
hsa-miR-323a-5p	1	3	0	5	7	1	3	3	2	4	2	2	5	6	2	4	5	5	5	0	4	1	5	5
hsa-miR-4254	0	0	0	0	0	0	0	0	0	0	0	1	0	1	0	0	0	0	0	0	0	0	0	0
hsa-miR-744-3p	6	12	7	15	16	10	18	16	33	11	5	25	14	15	13	7	12	15	6	5	8	17	18	6
hsa-miR-450a-5p	1	0	2	2	7	2	2	3	4	2	1	6	4	5	3	3	4	2	1	1	1	3	4	3
hsa-miR-1225-5p	1	0	0	0	1	0	0	0	0	0	0	1	0	0	0	0	0	0	0	0	0	0	0	2
hsa-miR-3065-3p	1	8	0	1	6	2	7	1	8	3	3	7	25	4	2	5	17	1	3	2	3	5	6	9
hsa-miR-340-5p	504	1755	428	1232	1126	599	1576	594	857	851	391	805	888	945	784	778	894	1376	823	269	843	816	1105	819
hsa-miR-4705	1	5	1	3	1	4	3	2	5	1	1	2	9	5	0	1	3	7	0	0	0	2	4	2
hsa-miR-4706	0	0	0	0	0	0	0	1	1	0	0	0	0	0	0	0	0	0	0	0	0	0	0	0
hsa-miR-23c	0	1	2	0	3	0	0	2	0	0	1	2	0	0	0	0	0	0	0	0	1	0	0	0
hsa-miR-1304-3p	1	6	0	3	3	1	6	1	3	3	1	2	0	4	2	1	1	4	6	0	1	2	2	3
hsa-miR-642a-3p	0	0	0	4	1	0	2	0	0	0	1	0	0	1	0	0	1	2	0	0	0	0	0	2
hsa-miR-199a-5p	20	9	3	9	12	3	14	22	37	9	11	11	3	14	6	9	23	19	5	3	15	18	20	10
hsa-miR-181a-2-3p	76	239	90	159	138	65	270	84	150	135	67	129	101	152	112	91	99	174	138	39	117	112	89	144
hsa-miR-5187-5p	1	0	0	1	0	0	0	0	1	0	1	0	0	0	0	0	0	1	0	0	0	0	1	0
hsa-miR-1277-3p	0	0	0	0	0	0	0	0	0	0	0	0	0	0	0	1	0	0	0	0	0	0	0	0
hsa-miR-3065-5p	4	5	0	5	6	1	2	1	7	4	3	6	19	4	2	1	7	2	3	0	2	5	5	6
hsa-miR-551b-3p	5	8	4	8	24	5	6	4	21	10	10	20	28	15	10	2	13	12	10	5	6	18	32	13
hsa-miR-767-3p	1	0	0	0	0	0	0	1	2	0	0	0	2	0	0	0	1	2	1	0	2	0	0	1
hsa-miR-513a-3p	0	0	0	0	0	1	0	0	0	0	0	0	0	0	0	0	0	0	0	0	0	0	0	0
hsa-miR-34b-5p	1	4	2	6	1	1	8	0	1	2	1	6	1	4	2	0	3	3	3	0	4	3	2	7
hsa-miR-125b-1-3p	73	111	53	69	98	74	177	65	127	105	40	114	79	87	53	63	91	112	75	37	93	80	85	110
hsa-miR-769-5p	1632	3970	1508	2360	4315	1663	3008	1627	2751	2344	1192	2172	1828	2379	2307	1623	2430	2308	1919	734	1814	1946	2273	1599
hsa-miR-885-5p	95	113	43	202	180	120	111	68	162	134	34	192	102	106	53	64	116	148	92	20	77	62	120	60
hsa-miR-452-5p	1	3	0	1	0	2	0	2	1	1	0	1	1	0	2	0	2	2	1	0	2	1	0	2
hsa-miR-135b-5p	1	3	2	0	0	1	2	1	0	0	0	3	0	2	0	0	0	1	0	0	0	1	1	0
hsa-miR-22-5p	15	22	10	17	28	3	16	8	22	11	14	35	35	20	13	3	29	21	8	3	11	12	28	29
hsa-miR-5581-3p	0	1	0	0	0	0	0	0	0	1	0	0	0	0	1	0	1	1	0	1	1	0	0	0
hsa-miR-2681-3p	2	1	0	1	2	0	3	1	1	0	0	1	1	0	0	1	0	0	0	0	0	1	1	1
hsa-miR-379-5p	29	55	24	48	65	32	46	23	86	50	9	56	520	34	27	28	28	52	43	7	15	40	49	20
hsa-miR-6514-5p	0	1	0	3	1	1	0	0	4	0	0	1	1	0	2	0	2	0	0	0	1	0	1	0
hsa-miR-2116-5p	0	0	0	0	0	0	1	0	0	0	0	0	0	0	0	0	0	0	0	0	0	0	0	0
hsa-miR-148a-5p	3	10	2	1	7	4	6	3	0	11	3	3	2	4	6	1	4	4	4	2	4	4	2	7
hsa-miR-3158-3p	3	1	0	0	2	2	3	1	1	2	0	3	1	0	0	0	1	3	2	0	3	1	0	2
hsa-miR-183-5p	4	5	2	6	4	0	15	4	2	6	6	3	8	5	3	9	6	5	3	5	11	1	7	3
hsa-miR-127-5p	21	42	14	33	61	18	28	31	39	37	19	28	27	36	30	18	46	38	36	15	27	35	45	22
hsa-miR-26b-5p	1232	2899	1058	1699	1719	1370	3750	1494	2643	1680	863	1653	2695	1366	1456	1317	1529	2753	1766	730	1032	1441	1345	1702
hsa-miR-4731-3p	0	0	1	0	2	0	0	0	0	0	0	0	0	1	0	0	1	0	0	0	0	0	0	0
hsa-miR-381-3p	314	806	221	569	689	351	590	304	504	495	210	491	306	278	286	182	507	405	352	149	208	462	559	221
hsa-miR-4742-5p	0	0	0	0	0	0	0	0	0	0	0	0	0	0	0	0	0	0	0	0	1	1	0	0
hsa-miR-3180-3p	0	2	0	1	4	0	5	0	4	3	1	1	1	1	0	1	1	4	1	0	3	0	0	0
hsa-miR-4667-5p	1	0	0	0	0	0	0	0	3	0	0	0	0	1	0	0	0	0	0	0	0	0	0	1
hsa-miR-4750-3p	0	1	0	0	0	0	0	0	0	0	0	0	0	0	0	0	0	0	0	0	0	0	0	0
hsa-miR-423-3p	401	675	139	722	577	358	606	411	691	424	111	602	172	377	188	222	574	435	492	67	191	455	475	276
hsa-miR-6716-3p	4	6	1	7	1	1	4	4	4	2	0	2	0	3	0	0	3	1	2	0	2	2	3	1
hsa-miR-4520a-3p	0	0	0	0	0	0	1	0	0	0	0	1	0	0	0	0	0	1	0	0	0	0	0	0
hsa-miR-146a-5p	111	135	66	38	97	37	135	87	85	48	38	49	511	152	50	93	40	125	91	68	55	90	30	128
hsa-miR-497-5p	61	57	47	111	119	54	109	60	184	77	30	137	222	56	49	58	132	80	73	25	42	87	182	68
hsa-miR-450a-3p	0	0	0	1	0	0	0	0	0	0	0	0	0	0	0	0	0	0	0	0	0	0	0	0
hsa-miR-323a-3p	126	165	95	91	209	98	132	88	137	118	72	149	225	145	65	88	120	131	164	18	62	85	157	48
hsa-miR-1225-3p	0	0	0	0	0	0	0	1	0	0	0	1	0	0	0	0	0	0	0	0	0	0	0	0
hsa-miR-642a-5p	0	1	0	4	1	1	2	0	3	0	0	1	0	1	0	0	0	4	0	0	1	0	0	5
hsa-miR-340-3p	42	43	15	30	50	32	51	37	91	38	16	55	21	27	25	27	36	50	48	14	22	37	38	19
hsa-miR-500a-3p	29	47	28	23	46	30	59	28	72	39	18	51	29	52	24	26	58	39	36	17	34	43	50	50
hsa-miR-891a	1	1	1	3	2	6	2	0	8	9	2	4	7	4	2	2	4	0	4	1	9	5	1	3
hsa-miR-4524a-3p	0	1	0	0	0	0	0	0	0	0	0	1	0	0	0	0	1	0	0	0	0	0	0	0
hsa-miR-339-3p	47	47	35	63	78	36	84	45	77	46	15	78	101	58	28	36	82	61	59	16	43	38	72	43
hsa-miR-5580-3p	0	0	0	0	0	0	0	0	0	0	0	0	0	0	1	0	0	0	0	0	0	0	0	0
hsa-miR-3074-5p	0	0	0	1	0	0	0	0	0	0	0	0	0	1	0	0	1	0	0	0	0	0	0	0
hsa-miR-744-5p	294	529	247	507	597	324	551	284	522	363	173	478	344	368	282	306	479	450	412	72	276	306	362	170
hsa-miR-3607-3p	2	1	0	3	5	0	0	0	2	0	0	2	0	1	0	0	3	3	1	0	0	0	4	1
hsa-miR-517c-3p	1	0	0	0	0	0	0	0	0	0	0	0	0	0	0	0	0	0	0	0	0	0	0	0
hsa-miR-362-5p	2	7	1	6	10	3	10	2	3	4	2	6	5	2	7	7	14	23	5	1	18	7	2	7
hsa-miR-24-2-5p	1	0	0	2	0	0	2	0	0	1	0	0	0	1	0	0	2	1	0	0	0	0	0	1
hsa-miR-885-3p	2	4	0	8	10	6	7	2	6	8	1	9	11	4	2	3	2	5	2	0	2	2	3	1
hsa-miR-196b-5p	0	1	0	0	0	0	1	0	0	0	0	0	0	0	2	0	0	0	0	0	0	0	1	1
hsa-miR-34b-3p	1	6	0	4	6	0	7	2	4	4	3	4	1	3	2	3	4	3	3	0	3	4	7	9
hsa-miR-30a-3p	128	198	142	308	300	167	408	164	289	250	126	198	168	207	201	194	154	251	192	73	236	150	149	153
hsa-miR-561-5p	0	0	1	0	0	1	1	0	0	2	0	0	0	3	0	1	0	2	1	0	1	1	1	1
hsa-miR-4286	0	0	0	0	1	0	0	2	1	0	0	1	0	2	0	1	0	2	0	1	1	0	1	0
hsa-miR-4284	0	0	0	1	0	0	0	0	0	0	0	0	0	0	0	0	1	0	0	1	0	0	0	0
hsa-miR-22-3p	10530	11690	5326	12903	17624	11057	14746	10523	22714	12643	4898	19251	9998	16526	7198	8953	19387	15442	13244	2240	7583	10940	17898	11838
hsa-miR-676-3p	2	0	1	1	0	0	2	1	2	1	1	0	1	0	0	1	0	0	1	0	0	0	0	2
hsa-miR-19a-3p	3	11	4	5	1	2	9	4	9	5	4	7	16	16	12	9	19	21	3	7	15	15	12	17
hsa-miR-4742-3p	1	0	1	0	2	1	1	3	1	0	0	1	1	0	0	0	1	1	3	0	1	0	1	1
hsa-miR-455-3p	8	5	2	6	11	3	9	6	17	5	2	4	6	3	3	5	10	4	13	1	2	10	7	6
hsa-miR-202-5p	0	0	0	0	0	0	1	0	0	0	0	0	0	0	0	0	0	0	0	0	0	0	0	0
hsa-miR-515-5p	0	0	0	0	0	0	0	0	0	0	0	2	0	1	0	0	0	0	0	0	0	0	0	0
hsa-miR-641	5	9	1	5	1	7	6	2	8	8	4	5	8	6	1	1	8	7	4	2	1	3	5	7
hsa-miR-148a-3p	273	444	183	359	393	344	539	316	529	971	298	250	322	311	364	402	360	495	314	234	625	400	284	388
hsa-miR-25-5p	1	0	2	0	2	1	1	1	1	2	0	4	1	1	0	1	3	2	3	0	1	0	2	0
hsa-miR-378a-5p	9	13	1	8	9	2	7	3	13	5	5	6	8	4	6	4	16	6	1	4	6	9	15	13
hsa-miR-643	0	0	1	0	0	0	0	0	0	0	0	0	0	0	0	0	0	0	0	0	0	0	0	0
hsa-miR-519c-3p	1	0	0	0	0	0	0	0	0	0	0	0	0	0	0	0	0	0	0	0	0	0	0	0
hsa-miR-649	1	0	0	0	0	0	0	0	0	0	0	0	0	0	0	0	0	0	0	1	0	0	0	0
hsa-miR-489	1	2	1	2	8	1	0	4	3	3	1	2	2	2	0	1	11	0	1	2	0	3	2	2
hsa-miR-4728-3p	0	0	0	0	0	0	1	1	0	0	0	0	0	0	0	0	0	0	0	0	1	0	0	0
hsa-miR-146a-3p	0	0	0	0	0	0	0	0	0	0	0	0	1	0	0	0	0	0	0	0	0	0	0	0
hsa-miR-484	104	142	50	166	111	82	224	105	235	111	38	140	110	110	95	87	174	188	138	34	111	97	100	119
hsa-miR-16-1-3p	0	1	0	0	0	0	0	0	0	0	0	1	0	0	0	0	1	0	0	0	0	0	0	1
hsa-miR-223-3p	15	29	8	20	22	12	24	15	27	11	12	49	39	18	14	10	50	35	21	14	36	20	38	41
hsa-miR-495-3p	30	45	27	63	80	38	61	47	104	51	23	75	63	53	43	29	84	76	42	18	48	55	56	40
hsa-miR-891b	0	0	0	0	0	0	0	0	0	0	0	0	0	1	0	0	0	0	0	0	0	0	0	0
hsa-miR-203a	26	46	18	26	65	22	58	24	69	34	20	42	33	18	30	40	67	31	21	19	25	35	27	31
hsa-miR-892a	0	0	0	0	0	0	0	0	0	0	0	0	0	0	0	0	0	0	0	0	0	0	0	1
hsa-miR-126-3p	502	760	408	674	857	338	989	622	1268	483	286	986	1029	737	456	422	763	773	537	251	394	734	866	874
hsa-miR-653	3	1	0	5	3	4	3	5	3	6	1	3	4	7	1	0	20	0	2	2	8	1	3	1
hsa-miR-651	2	1	0	2	4	0	2	1	0	1	1	0	0	3	0	1	1	2	1	1	2	1	0	0
hsa-miR-519c-5p#hsa-miR-519b-5p#hsa-miR-523-5p#hsa-miR-518e-5p#hsa-miR-522-5p#hsa-miR-519a-5p	0	0	0	0	0	0	0	0	0	0	0	0	0	0	0	0	0	0	0	0	0	0	0	1
hsa-miR-4666a-5p	0	0	0	0	0	0	0	0	0	0	0	0	0	0	0	0	0	0	0	0	0	0	1	0
hsa-miR-4734	0	0	0	0	0	0	0	0	0	0	0	1	0	0	0	0	0	0	0	0	0	0	0	0
hsa-miR-664a-3p	24	30	16	32	48	9	46	35	45	25	11	30	15	19	22	19	44	40	33	18	28	22	24	20
hsa-miR-937-5p	0	0	0	0	0	0	0	0	0	0	0	0	0	0	0	0	0	0	0	0	0	0	1	0
hsa-miR-548as-3p	1	0	0	0	1	0	0	0	0	0	0	0	0	0	0	0	0	0	0	0	0	0	0	0
hsa-miR-4482-3p	0	0	1	1	0	2	0	2	0	0	0	0	0	1	0	0	0	0	0	0	3	1	0	0
hsa-miR-496	4	5	0	4	5	3	7	2	11	3	1	5	10	4	4	2	2	5	0	0	2	5	3	3
hsa-miR-103a-2-5p	1	0	2	4	1	0	0	2	3	5	0	2	1	2	0	0	3	0	0	0	0	0	3	3
hsa-miR-655	7	4	2	6	5	4	6	1	8	3	2	9	7	4	9	1	4	8	0	2	2	4	6	8
hsa-miR-494	2	5	2	3	3	1	4	5	6	1	3	4	39	5	3	3	9	7	2	1	1	2	12	2
hsa-miR-656	30	21	14	17	41	14	26	15	34	20	12	46	9	11	10	12	27	22	19	8	11	36	41	5
hsa-miR-30a-5p	4560	10505	3531	9816	8124	3950	9966	5225	8196	5832	3147	6725	6703	6132	4730	5013	5959	6928	5064	2258	4857	5988	5699	7216
hsa-miR-675-3p	0	0	0	0	0	0	0	0	1	0	0	0	0	0	1	0	0	0	0	0	0	0	0	0
hsa-miR-1224-5p	14	27	7	27	43	12	19	19	39	11	4	17	37	14	22	8	22	20	18	3	5	9	29	14
hsa-miR-6718-5p	1	0	0	0	0	0	0	0	0	0	0	1	0	0	0	0	0	0	0	0	0	0	0	0
hsa-miR-455-5p	7	6	3	10	8	2	14	6	10	3	2	6	15	7	8	3	10	5	6	1	8	10	7	12
hsa-miR-1911-5p	0	1	0	0	1	0	0	1	0	1	1	0	0	0	0	2	0	0	0	2	0	0	1	0
hsa-miR-5001-3p	0	0	1	0	3	1	0	2	1	0	0	1	1	0	0	0	1	1	0	0	2	1	1	0
hsa-miR-378a-3p	230	608	184	437	529	230	463	315	441	320	164	377	502	379	311	297	583	379	234	117	401	327	480	527
hsa-miR-665	0	1	0	1	0	0	0	0	1	0	0	0	2	0	0	0	0	0	0	0	0	0	1	0
hsa-miR-668	13	13	6	21	28	7	16	7	28	7	7	15	14	12	10	8	7	10	21	4	7	11	17	3
hsa-miR-25-3p	322	684	322	501	368	348	979	414	515	462	240	392	408	472	492	365	441	777	431	170	452	463	393	616
hsa-miR-4767	0	0	0	0	0	0	0	0	0	0	0	1	0	1	0	0	0	0	0	0	0	0	0	0
hsa-miR-4640-3p	0	2	0	1	1	1	2	3	1	1	1	3	2	0	2	1	5	5	0	0	3	2	0	4
hsa-miR-495-5p	0	0	0	1	1	1	1	2	0	0	0	0	0	0	0	0	0	1	0	0	0	0	0	1
hsa-miR-95	49	64	18	63	70	27	83	43	78	50	24	76	162	54	35	38	62	52	52	16	27	44	42	20
hsa-miR-223-5p	0	0	0	0	2	0	0	0	0	0	0	0	0	1	2	0	0	0	0	0	0	0	1	1
hsa-miR-449c-5p	0	0	0	0	0	0	3	0	0	0	0	1	0	0	0	0	0	1	0	0	0	0	0	1
hsa-miR-382-3p	13	23	9	18	26	11	20	16	19	12	9	26	40	17	9	11	15	28	14	4	5	12	22	13
hsa-miR-5001-5p	0	0	0	0	0	0	0	0	0	0	0	1	0	0	0	0	0	0	0	0	1	0	0	0
hsa-miR-33a-3p	1	5	0	2	1	2	3	1	1	1	0	3	1	0	2	0	3	2	1	1	1	2	1	1
hsa-miR-126-5p	1833	1974	1618	2079	3045	1817	4777	2566	4984	2824	1524	3216	3180	2013	2060	1861	2090	2871	2390	1571	1460	2201	2473	2077
hsa-miR-548as-5p	0	0	0	0	0	0	0	0	1	0	0	0	0	0	0	0	0	0	0	0	0	0	0	0
hsa-miR-4482-5p	0	0	0	0	0	0	0	0	0	1	0	0	0	0	0	0	0	0	0	0	0	1	1	0
hsa-miR-3942-5p	0	0	0	0	1	0	0	0	0	0	0	0	0	0	1	0	1	0	0	0	0	0	0	0
hsa-miR-4701-5p	0	0	0	0	0	0	0	0	0	0	0	1	0	0	0	0	0	0	0	0	0	0	0	0
hsa-miR-625-5p	6	30	4	14	5	7	21	8	21	5	3	9	10	15	10	11	22	17	7	1	14	9	8	13
hsa-miR-9-5p	9912	24581	8289	19351	22549	9159	19898	8665	18708	12419	8111	15562	18522	11988	13284	10548	13700	13621	10759	5943	10786	12041	15428	9463
hsa-miR-378b	1	0	1	0	0	0	0	0	0	0	0	0	1	0	0	0	0	0	0	0	0	1	0	0
hsa-miR-378c	1	1	1	1	4	0	2	0	3	3	0	0	0	1	3	0	0	2	3	0	1	1	0	1
hsa-miR-378d	0	2	1	0	1	1	1	3	3	3	0	0	1	0	0	1	1	2	0	1	2	0	2	0
hsa-miR-378e	0	1	0	0	0	0	0	0	0	0	1	0	1	0	0	0	1	1	0	0	0	1	1	0
hsa-miR-5680	1	2	1	8	4	1	0	0	4	1	1	4	2	1	5	0	2	1	4	1	1	0	2	1
hsa-miR-548g-5p#hsa-miR-548x-5p#hsa-miR-548aj-5p	0	1	0	0	0	0	1	0	0	0	0	0	0	1	0	1	0	0	0	0	1	0	0	0
hsa-miR-5684	0	0	0	0	0	0	0	1	0	0	0	1	0	0	0	0	0	0	0	0	0	0	1	0
hsa-miR-15a-3p	0	0	0	0	0	0	1	0	0	0	0	0	0	0	0	0	0	0	0	0	0	0	0	0
hsa-miR-5683	5	4	0	2	2	1	13	1	2	6	3	6	14	2	9	1	7	4	4	4	6	11	0	1
hsa-miR-30b-5p	360	754	329	770	858	315	911	457	1020	492	297	827	963	456	447	339	682	717	454	237	357	543	639	452
hsa-miR-5688	1	1	0	0	0	0	1	1	0	0	0	0	0	1	0	1	1	1	0	0	0	1	0	0
hsa-miR-1285-3p	4	11	3	2	3	3	7	3	5	5	3	5	10	6	2	3	6	2	7	1	6	1	4	9
hsa-miR-7-1-3p	17	12	10	23	23	4	25	10	32	12	6	20	15	12	10	9	42	29	7	6	8	10	18	13
hsa-miR-3913-5p	0	0	0	0	0	0	0	1	0	1	0	0	0	0	1	0	1	0	0	0	1	0	0	0
hsa-miR-193a-3p	1	1	1	1	2	1	0	2	5	3	2	1	6	2	0	0	12	1	0	1	1	0	8	7
hsa-miR-6504-5p	0	0	0	1	0	0	0	2	1	0	1	1	0	0	1	1	0	1	0	0	0	0	1	0
hsa-miR-466	0	0	0	0	0	0	0	0	0	0	0	0	0	1	0	0	0	0	0	0	0	0	0	0
hsa-miR-652-3p	35	60	33	41	45	27	51	35	72	39	25	40	49	41	34	25	79	53	39	23	44	42	47	50
hsa-miR-369-5p	35	45	11	26	54	24	39	28	58	26	15	54	27	22	13	15	40	27	36	6	14	19	40	14
hsa-miR-374b-3p	6	12	5	9	5	6	18	5	15	5	2	8	11	4	7	6	5	8	5	3	3	11	7	6
hsa-miR-5691	0	0	0	0	0	0	0	0	0	0	0	0	0	0	0	0	0	0	0	0	0	1	0	0
hsa-miR-5690	0	0	0	0	0	0	1	0	0	0	0	0	0	0	0	0	0	0	1	0	0	0	0	1
hsa-miR-616-5p	0	3	1	0	2	2	1	0	3	1	0	5	0	0	1	0	5	3	1	0	0	0	2	0
hsa-miR-5187-3p	0	0	0	0	0	0	0	0	0	1	0	0	1	0	0	0	0	0	0	0	0	0	0	1
hsa-miR-5695	2	0	0	1	0	0	0	0	1	0	0	0	0	0	0	0	0	0	0	0	0	1	0	0
hsa-miR-770-5p	22	14	11	15	24	22	23	26	33	27	9	22	30	28	14	11	30	26	25	4	16	25	30	3
hsa-miR-324-3p	4	12	9	25	16	3	20	12	16	8	6	14	23	11	12	4	19	17	10	8	7	8	14	11
hsa-miR-5697	0	0	0	1	0	0	0	0	0	0	0	0	0	0	0	0	0	0	0	0	0	0	0	0
hsa-miR-5696	0	0	0	0	0	0	0	0	0	1	0	0	2	0	0	0	0	0	1	0	0	0	0	0
hsa-miR-5699	2	0	0	1	0	1	1	0	1	1	1	0	0	0	0	1	1	1	0	0	0	0	1	0
hsa-miR-5698	0	0	0	0	0	0	0	0	0	0	0	1	0	0	0	0	0	0	0	0	0	0	0	0
hsa-miR-508-3p	0	3	0	0	3	0	1	0	3	0	0	0	1	0	0	0	0	1	0	1	1	1	1	0
hsa-miR-124-5p	8	14	10	11	19	8	18	9	15	8	4	19	40	7	17	11	15	16	10	17	14	8	11	9
hsa-miR-5096	3	0	1	3	5	0	2	2	1	2	0	7	0	2	0	1	3	0	7	0	0	1	5	1
hsa-miR-194-5p	12	11	6	7	15	11	26	15	25	7	6	16	27	8	7	11	12	27	16	0	7	8	11	14
hsa-miR-5095	1	0	0	0	1	0	0	0	0	0	0	3	0	1	0	0	0	0	4	0	0	0	0	0
hsa-miR-671-5p	7	4	4	1	7	6	4	4	9	4	2	8	9	7	4	4	7	3	2	0	1	1	7	5
hsa-miR-9-3p	272	400	173	427	428	195	467	241	696	254	114	491	506	358	245	210	318	390	258	140	246	391	385	263
hsa-miR-5091	1	0	0	0	0	0	0	0	0	0	0	0	0	0	0	0	0	0	0	0	0	0	0	0
hsa-miR-5196-3p	0	0	0	1	0	0	0	0	1	0	0	0	1	0	0	0	0	0	0	0	1	0	0	0
hsa-miR-424-5p	6	11	5	7	14	5	11	2	7	8	4	19	21	21	11	9	14	17	14	9	9	11	15	16
hsa-miR-1285-5p	0	1	2	0	1	1	0	0	0	0	0	0	0	1	2	0	0	0	1	0	0	0	2	0
hsa-miR-4520b-3p	0	0	0	1	1	0	1	1	1	3	0	0	0	1	0	0	0	0	0	0	1	0	0	0
hsa-miR-144-5p	47	73	8	63	19	15	42	33	40	20	8	48	18	33	30	18	58	99	78	14	15	87	59	31
hsa-miR-30b-3p	1	1	2	5	3	0	2	2	4	2	0	4	1	4	1	1	1	2	0	0	1	2	1	1
hsa-miR-105-5p	4	4	5	2	7	3	7	4	11	8	2	12	7	9	4	3	12	9	5	2	4	7	7	2
hsa-miR-15a-5p	169	231	102	258	199	143	399	188	394	149	83	290	144	186	168	92	334	424	226	65	120	276	302	254
hsa-miR-448	5	8	2	3	10	3	6	5	7	6	1	0	9	7	7	7	10	2	6	3	1	9	5	2
hsa-miR-590-3p	3	6	0	5	5	4	9	9	13	1	1	6	2	3	5	1	3	9	6	1	5	3	6	3
hsa-miR-3620-3p	1	4	2	2	5	0	4	0	1	0	0	1	0	0	1	0	3	2	2	3	6	1	1	2
hsa-miR-4666b	0	0	0	0	0	0	0	1	0	0	0	0	1	0	0	0	0	0	1	0	0	0	0	0
hsa-miR-369-3p	22	30	18	24	53	20	39	19	50	22	7	39	109	15	29	16	52	38	22	14	7	27	51	13
hsa-miR-374b-5p	39	69	35	56	46	26	97	35	99	51	35	85	39	37	47	15	56	72	29	53	39	64	53	43
hsa-miR-4716-3p	0	0	0	0	0	0	0	0	0	0	0	0	0	0	0	0	0	0	0	0	0	0	0	1
hsa-miR-548a-3p	0	0	0	1	0	0	0	0	0	0	0	0	0	0	0	0	0	0	0	0	0	1	0	0
hsa-miR-4723-3p	0	0	0	0	0	0	0	0	0	0	0	1	0	0	0	0	0	0	0	0	0	0	0	0
hsa-miR-324-5p	38	74	37	62	80	26	65	39	96	23	25	65	92	42	23	22	44	50	39	18	29	42	67	34
hsa-miR-3120-3p	0	0	0	1	1	0	0	0	1	0	0	0	1	0	0	1	0	0	0	0	0	1	0	0
hsa-miR-99a-3p	25	52	17	37	56	17	67	17	45	35	22	41	61	23	28	27	43	45	22	9	19	30	38	35
hsa-miR-6507-3p	0	0	0	0	0	0	0	0	0	0	0	0	0	0	0	0	0	0	0	0	0	0	0	1
hsa-miR-4709-5p	0	0	0	0	0	0	0	1	0	0	0	0	0	1	0	0	0	0	0	0	0	0	1	0
hsa-miR-124-3p	1006	1164	663	2368	3156	737	1195	1315	1802	1628	413	1677	1133	1020	527	737	1023	1347	1038	365	882	925	1489	486
hsa-miR-433	74	107	76	110	171	86	134	87	187	120	39	131	144	94	90	76	102	138	128	38	64	65	103	49
hsa-miR-27a-5p	0	0	0	0	2	1	0	1	0	0	0	0	0	1	0	0	0	0	0	0	0	0	0	0
hsa-miR-4668-5p	1	0	0	0	0	0	0	0	0	1	0	0	0	0	0	1	0	0	0	0	0	1	1	0
hsa-miR-3677-3p	0	1	1	0	0	1	0	0	0	0	0	0	1	0	0	0	0	0	0	0	0	0	0	0
hsa-miR-4515	0	0	1	0	0	0	0	0	0	0	0	0	0	0	0	0	0	0	0	0	0	0	0	0
hsa-miR-4516	6	0	1	2	1	0	4	1	1	1	1	7	0	3	0	1	1	0	2	1	0	0	4	0
hsa-miR-4649-3p	0	0	0	0	0	0	0	0	0	1	0	0	0	0	0	0	0	0	0	0	0	0	0	0
hsa-miR-508-5p	0	0	0	0	0	0	0	1	0	0	0	0	0	0	0	0	0	0	0	0	0	0	0	0
hsa-miR-1271-3p	0	0	0	0	0	0	0	0	0	0	1	0	0	0	0	0	0	0	1	0	0	0	0	0
hsa-miR-144-3p	5	2	0	8	0	0	4	5	7	0	0	2	3	6	1	3	14	29	7	6	2	8	11	8
hsa-miR-197-5p	0	1	1	1	1	0	0	1	0	0	1	0	2	0	0	0	1	0	0	0	0	0	0	0
hsa-miR-548at-5p	0	0	0	0	0	0	1	0	0	1	0	0	0	1	0	0	0	0	0	0	0	0	0	0
hsa-miR-4511	0	0	0	0	0	0	0	0	0	0	0	0	1	0	0	0	0	0	1	0	0	0	0	0
hsa-miR-1277-5p	1	0	0	0	0	0	2	0	6	0	1	2	2	2	0	0	2	0	2	0	1	2	3	0
hsa-miR-6715a-3p	0	0	0	0	0	0	0	0	1	0	0	0	0	0	0	0	0	0	0	0	0	0	0	0
hsa-miR-4510	2	0	0	1	1	0	0	0	1	1	0	3	0	0	0	0	0	3	0	0	0	0	1	0
hsa-miR-664a-5p	9	8	9	11	12	1	7	6	15	11	2	13	10	7	10	6	6	8	5	4	6	10	13	6
hsa-miR-218-5p	220	323	149	281	407	171	326	166	460	225	142	360	603	342	256	196	316	392	235	158	194	260	377	165
hsa-miR-424-3p	0	3	3	1	5	4	3	6	1	6	0	4	1	6	0	3	2	1	4	1	2	3	2	4
hsa-miR-4433-5p	0	0	1	0	0	0	0	0	0	0	0	0	0	0	0	0	0	1	0	0	0	0	0	0
hsa-miR-1185-5p	19	23	9	23	47	21	20	8	37	23	8	39	17	12	12	13	15	16	18	5	11	20	19	2
hsa-miR-541-5p	0	2	1	0	0	0	1	2	2	0	0	0	0	0	1	0	0	0	2	0	0	1	1	1
hsa-miR-181c-5p	1441	2731	899	2994	3286	1476	2463	1514	2326	1718	930	2053	1357	1253	955	915	2593	1817	1571	656	934	1665	2342	1262
hsa-miR-421	201	348	157	189	256	171	431	195	351	217	104	274	142	235	199	122	167	264	230	97	122	208	271	108
hsa-miR-548g-3p	0	0	0	0	1	0	0	0	0	0	1	0	0	0	0	0	0	0	1	0	0	0	0	0
hsa-miR-3126-3p	1	0	0	0	0	0	0	0	0	0	0	0	0	0	0	0	0	0	0	0	0	1	0	0
hsa-miR-1234-3p	0	0	0	0	0	0	1	0	0	1	0	0	1	0	0	0	1	0	0	1	1	0	0	0
hsa-miR-4762-5p	0	0	0	0	0	0	0	1	0	0	0	0	0	0	0	0	0	0	0	0	0	0	0	0
hsa-miR-451a	1267	1172	232	2063	504	222	1213	806	1609	546	293	1327	741	1245	956	815	2582	7366	1620	362	1665	2260	2086	2615
hsa-miR-331-3p	114	177	118	205	248	107	262	105	254	159	95	210	226	169	129	128	332	379	143	81	225	146	207	174
hsa-miR-5586-5p	0	0	0	1	0	0	0	0	0	0	0	1	0	0	0	0	0	0	0	0	0	0	0	0
hsa-miR-491-5p	7	3	5	11	11	5	13	6	21	3	9	16	36	18	10	7	14	21	5	8	8	9	16	4
hsa-miR-4525	1	0	0	0	0	0	0	0	2	1	0	1	0	0	1	0	0	0	1	0	0	0	0	0
hsa-miR-4526	0	0	0	0	0	0	0	0	0	0	0	0	0	0	0	0	0	1	0	0	0	0	0	0
hsa-miR-4523	0	0	0	0	0	0	0	0	1	0	0	0	1	0	0	0	0	0	0	0	0	0	0	0
hsa-miR-429	0	0	1	5	0	3	5	2	5	3	0	1	1	2	0	4	0	1	1	1	0	1	3	0
hsa-miR-3124-3p	0	0	0	0	0	0	0	0	0	0	0	0	0	0	0	0	0	0	0	1	0	0	0	0
hsa-miR-1271-5p	1	1	2	0	1	2	5	3	2	0	0	2	6	1	2	2	1	1	1	0	5	0	2	2
hsa-miR-1307-3p	40	101	48	68	92	44	72	39	92	55	41	59	98	54	51	47	84	66	62	15	41	54	86	64
hsa-miR-4528	0	0	0	0	0	0	0	0	0	0	1	0	0	0	0	0	0	0	0	1	0	0	0	0
hsa-miR-6508-3p	0	0	0	1	0	0	0	0	0	0	0	1	0	1	0	0	0	1	1	0	0	0	0	0
hsa-miR-4772-3p	0	0	0	0	0	0	0	0	0	0	0	1	0	0	0	0	0	1	0	0	0	0	0	0
hsa-miR-548a-5p	0	0	0	0	0	0	0	0	0	0	0	0	0	0	0	0	0	0	0	0	0	1	0	0
hsa-miR-4716-5p	0	1	0	0	0	0	0	0	0	0	0	0	0	0	0	0	0	0	0	0	0	0	0	0
hsa-miR-199a-3p#hsa-miR-199b-3p	98	66	30	110	73	42	96	118	157	63	47	83	41	69	42	53	152	128	69	18	72	94	127	107
hsa-let-7f-5p	9263	19396	6261	18430	14888	9670	21223	9054	14591	13062	4554	11404	7158	8163	6855	7142	11329	12650	11057	2978	7459	9123	9269	7753
hsa-miR-3942-3p	0	0	0	0	0	0	0	0	0	0	0	0	0	0	0	0	1	0	0	0	0	0	0	0
hsa-miR-410	760	831	565	927	1580	854	1179	638	1056	1299	455	1034	469	597	634	563	584	912	1007	281	485	608	927	254
hsa-miR-27a-3p	161	146	69	232	258	104	204	181	374	112	75	306	183	138	122	102	266	183	143	53	128	179	235	367
hsa-miR-99a-5p	295	418	270	360	512	296	849	386	851	477	275	531	358	397	364	349	512	607	376	186	415	442	371	332
hsa-miR-6507-5p	0	2	0	1	1	0	0	1	3	0	0	1	0	0	0	1	0	0	0	0	0	0	1	0
hsa-let-7d-5p	717	1107	344	1354	1073	596	1314	575	1222	766	272	998	362	507	346	350	832	823	706	150	399	617	650	369
hsa-miR-4668-3p	0	0	0	0	0	0	0	0	0	0	0	0	0	0	0	0	0	0	0	0	0	0	1	0
hsa-miR-211-5p	12	16	17	1	4	10	2	34	1	0	16	46	8	1	2	2	0	1	2	2	0	3	16	0
hsa-miR-215	1	0	0	1	1	0	2	2	0	0	0	0	0	1	2	0	1	0	0	0	1	5	1	2
hsa-miR-217	0	0	0	0	0	0	0	0	0	0	0	0	0	0	0	0	0	1	0	0	0	1	0	0
hsa-miR-362-3p	0	0	0	1	0	0	0	0	1	0	0	0	2	0	0	0	1	2	1	0	0	0	1	0
hsa-miR-339-5p	3	15	5	4	9	4	10	2	4	4	1	4	4	2	3	8	14	9	6	1	6	5	4	9
hsa-miR-197-3p	343	430	244	397	510	267	596	284	538	345	185	437	313	305	249	199	390	450	297	120	259	416	353	296
hsa-miR-181c-3p	202	371	125	296	442	194	420	196	337	275	126	276	218	202	163	178	301	276	193	81	161	209	250	179
hsa-miR-4709-3p	0	0	0	0	0	0	0	0	0	0	0	0	0	0	0	0	1	0	0	0	0	0	0	0
hsa-miR-210	9	30	12	29	25	22	42	12	42	28	7	16	18	14	17	22	24	34	13	7	10	24	17	26
hsa-miR-331-5p	2	0	1	3	3	4	6	0	3	1	0	0	2	0	2	1	3	2	1	0	4	0	1	1
hsa-miR-652-5p	0	0	0	0	0	0	1	0	0	1	0	2	0	1	0	0	0	4	0	0	0	2	0	1
hsa-miR-4662a-5p	1	5	1	0	5	0	15	1	8	6	2	1	3	1	0	3	5	3	5	2	0	2	5	0
hsa-miR-6504-3p	0	0	0	0	0	0	0	0	0	1	0	0	0	0	0	0	0	0	0	0	0	0	0	0
hsa-miR-1307-5p	188	355	98	382	539	176	144	214	501	219	114	372	293	382	198	307	632	473	231	97	193	309	410	305
hsa-miR-3124-5p	0	0	0	0	1	0	1	0	0	1	0	0	0	0	1	1	0	0	0	0	0	0	0	0
hsa-miR-3913-3p	0	0	0	1	0	1	0	0	0	0	0	0	0	0	0	0	0	0	0	0	0	0	0	0
hsa-miR-4508	0	0	0	1	0	0	1	0	0	1	3	4	0	0	0	1	0	0	0	0	0	0	0	1
hsa-miR-491-3p	0	4	2	2	4	0	6	0	2	0	0	2	2	2	1	0	1	0	1	0	1	2	3	0
hsa-miR-2276	0	1	2	0	0	0	2	0	1	1	0	1	0	0	0	0	1	2	0	0	4	1	0	1
hsa-miR-2278	0	0	0	1	0	0	0	0	0	0	0	0	0	0	0	1	0	0	1	0	0	0	0	0
hsa-miR-4501	0	2	0	1	0	0	1	0	0	0	0	0	0	0	0	0	0	0	1	0	0	0	0	0
hsa-miR-4743-3p	0	0	0	0	0	0	0	0	0	0	0	0	0	0	0	0	0	0	0	1	0	0	0	0
hsa-miR-206	0	0	0	0	0	0	0	0	0	0	0	0	1	0	0	0	0	0	0	0	0	0	0	0
hsa-miR-4646-3p	0	0	0	1	2	1	2	1	1	0	1	0	1	2	2	0	3	2	0	0	0	1	0	0
hsa-miR-4500	0	0	1	0	0	0	0	0	0	0	0	0	0	0	0	0	0	0	0	0	0	0	0	0
hsa-miR-6514-3p	0	0	0	0	1	0	1	0	0	1	0	0	1	0	0	0	1	0	1	0	0	0	0	0
hsa-let-7c	3178	5712	2198	4721	6086	3007	6415	2954	5574	4113	1839	4139	3327	3108	2351	2609	4477	3732	3677	1020	2701	3116	3785	2243
hsa-miR-2114-3p	0	0	0	0	1	0	0	1	0	1	0	0	0	0	0	1	1	0	0	0	1	0	0	0
hsa-miR-4671-5p	0	0	0	0	0	0	0	0	1	1	0	0	1	0	0	0	0	1	0	0	0	0	0	0
hsa-miR-218-2-3p	0	0	0	0	0	0	1	1	0	0	0	2	0	1	1	0	1	1	0	1	1	1	1	1
hsa-miR-3679-3p	0	0	0	0	0	0	0	0	0	0	0	0	0	0	0	0	0	0	0	0	1	0	0	0
hsa-miR-513c-5p	0	0	0	0	0	0	0	1	0	0	0	0	0	0	1	0	0	0	0	0	0	0	0	0
hsa-miR-302a-5p	0	0	0	0	0	0	1	0	0	0	0	2	0	0	1	0	0	0	0	0	0	0	0	0
hsa-miR-4700-3p	1	0	0	0	0	0	0	0	0	0	0	0	0	0	0	0	0	0	0	0	0	0	0	0
hsa-miR-628-3p	8	11	1	12	15	7	19	14	35	16	11	12	26	15	11	8	24	22	10	4	9	12	18	8
hsa-miR-377-3p	3	4	5	6	12	5	3	5	12	6	3	4	9	7	3	2	4	11	1	2	5	10	5	4
hsa-let-7d-3p	126	194	143	230	195	106	267	144	251	130	85	230	144	146	113	87	147	157	133	43	107	165	139	109
hsa-miR-20a-3p	0	0	0	0	0	0	0	0	1	0	0	1	1	0	2	1	0	1	0	0	1	0	1	1
hsa-miR-1295a	0	0	0	0	0	0	0	0	0	0	0	0	0	1	0	0	0	0	0	0	0	1	0	1
hsa-miR-142-5p	12	19	4	12	11	9	14	9	12	7	7	10	16	23	16	15	34	45	27	13	27	27	17	53
hsa-miR-1226-3p	0	4	1	1	5	3	7	4	4	0	0	4	5	2	3	3	7	12	5	1	5	2	2	4
hsa-miR-3944-5p	0	0	0	0	1	0	0	0	0	0	0	0	0	0	0	0	0	0	0	0	0	0	0	0
hsa-miR-193b-3p	30	43	29	50	57	25	91	26	86	31	17	52	62	44	28	31	100	96	29	22	56	54	63	57
hsa-miR-29c-5p	23	39	27	90	77	26	77	28	70	28	24	51	67	33	36	22	105	93	21	25	29	44	41	40
hsa-miR-5004-5p	0	0	0	0	0	0	0	0	0	0	0	0	0	0	0	0	0	0	1	0	0	0	2	0
hsa-miR-4800-5p	0	0	0	0	0	0	0	0	0	0	0	0	0	0	0	0	0	0	0	0	0	0	1	1
hsa-miR-509-3-5p	0	0	0	0	0	0	0	0	1	0	0	0	0	0	0	0	0	0	1	0	0	0	0	0
hsa-miR-1255a	2	0	2	1	0	1	0	1	1	0	0	0	1	1	0	1	1	1	0	0	1	0	1	0
hsa-miR-4743-5p	0	0	0	0	0	0	0	0	0	0	0	0	0	0	0	0	0	0	0	0	0	0	1	0
hsa-miR-2277-3p	0	1	0	0	1	0	3	0	0	0	0	0	1	1	1	0	2	0	0	0	1	1	1	0
hsa-miR-1236-3p	0	0	0	2	0	0	0	0	0	0	1	0	0	0	0	0	0	3	0	0	0	0	0	0
hsa-miR-4671-3p	0	1	0	0	0	0	1	1	0	0	0	1	0	0	0	0	0	0	0	0	0	1	0	0
hsa-miR-6500-3p	3	0	1	5	2	2	6	0	2	2	0	3	1	1	3	1	0	2	5	0	3	3	2	2
hsa-miR-4659a-3p	0	0	0	0	0	0	0	0	0	0	0	0	0	0	0	0	0	0	0	0	0	1	0	0
hsa-miR-1273a	0	0	0	0	1	0	0	0	0	0	0	0	0	0	0	0	0	0	0	0	0	0	0	0
hsa-miR-4532	7	2	3	13	9	1	5	2	4	1	3	36	1	6	3	4	4	44	1	20	0	4	11	5
hsa-miR-1273d	1	0	1	0	0	0	1	0	0	0	0	1	0	3	0	0	1	0	2	0	0	1	1	0
hsa-miR-1273c	0	0	0	0	0	0	0	0	0	0	0	0	1	0	0	0	0	0	0	0	1	0	0	0
hsa-miR-6720-3p	0	1	0	0	1	1	0	1	0	2	0	0	0	0	0	0	0	1	0	0	0	0	0	0
hsa-miR-3117-3p	8	8	0	8	4	0	10	2	6	2	1	11	6	0	3	5	10	5	2	0	0	8	6	5
hsa-miR-1273f	2	0	0	0	1	1	0	0	0	0	0	1	0	0	0	0	0	0	1	0	0	0	1	0
hsa-miR-766-5p	2	1	0	0	0	0	1	0	1	1	0	1	0	0	0	0	0	0	0	0	0	0	0	0
hsa-miR-1273e	0	0	0	0	1	2	0	1	0	1	0	0	0	0	0	0	0	0	1	0	0	0	0	0
hsa-miR-4707-3p	2	0	0	1	1	0	1	0	0	0	0	1	2	1	1	1	0	0	0	0	0	1	0	0
hsa-miR-142-3p	6	2	3	6	6	4	7	2	2	3	1	6	23	7	5	3	16	15	6	3	9	6	7	34
hsa-miR-155-5p	12	35	6	22	22	9	29	21	19	20	10	14	59	17	18	14	33	22	19	12	24	17	21	97
hsa-miR-4786-5p	1	1	0	0	0	0	0	0	0	0	0	0	0	0	0	1	0	0	0	0	0	0	0	0
hsa-miR-3679-5p	0	1	0	0	0	1	0	0	1	0	0	0	1	1	2	0	0	3	2	0	0	0	1	0
hsa-miR-6515-5p	0	0	0	0	0	0	0	0	0	0	0	1	0	0	0	0	0	0	0	0	0	0	0	0
hsa-miR-3944-3p	0	0	0	0	0	0	0	0	0	0	0	1	1	0	0	0	0	0	0	0	0	0	0	0
hsa-miR-10a-5p	74	127	19	80	106	31	191	89	105	63	44	59	38	104	30	55	176	122	40	17	218	34	58	65
hsa-miR-3187-3p	0	1	0	0	1	0	0	0	0	0	0	0	0	1	0	0	0	0	0	0	0	0	1	0
hsa-miR-20a-5p	37	91	24	59	48	39	118	40	108	38	25	75	34	23	39	32	39	86	59	21	25	46	55	24
hsa-miR-1226-5p	0	0	0	0	0	0	1	0	0	0	0	0	0	0	0	0	1	0	0	0	2	0	0	0
hsa-miR-3960	216	4	28	44	115	99	45	52	3	41	3	153	1	81	3	24	6	8	126	6	2	4	107	5
hsa-miR-488-5p	4	4	3	5	3	1	3	2	6	4	2	5	3	2	4	1	2	6	3	1	1	1	7	1
hsa-miR-5004-3p	0	1	0	0	0	0	1	0	0	0	0	0	2	0	0	0	0	0	0	0	0	0	0	0
hsa-miR-222-5p	0	0	0	0	0	0	0	0	1	0	0	1	0	0	0	0	0	0	0	0	0	0	0	0
hsa-miR-2277-5p	4	7	3	7	4	7	6	5	7	0	0	6	3	4	6	5	8	3	5	0	2	6	9	2
hsa-miR-1236-5p	0	0	0	0	0	0	0	0	0	0	0	0	0	0	0	0	0	0	0	0	0	0	0	1
hsa-miR-105-3p	0	2	0	0	1	1	0	3	0	1	0	1	0	1	0	0	1	1	0	1	0	1	2	0
hsa-miR-758-5p	2	2	2	3	6	2	1	3	4	5	1	5	8	6	1	2	4	3	7	0	4	7	4	1
hsa-miR-139-5p	300	420	235	495	650	322	530	313	766	418	192	555	719	426	346	279	582	643	387	152	390	366	474	227
hsa-miR-5006-3p	0	1	0	1	1	1	2	1	1	0	0	0	3	0	2	0	1	1	1	0	1	0	1	1
hsa-miR-186-5p	801	1379	555	967	994	790	1787	870	1536	792	491	1115	1050	1191	671	793	1357	1445	822	381	712	1068	1004	902
hsa-miR-4781-3p	0	1	0	0	0	0	3	0	0	1	0	0	1	0	0	1	0	0	0	0	0	0	1	0
hsa-miR-544b	0	0	0	1	0	0	0	0	0	0	0	0	0	0	0	0	0	0	0	0	0	0	0	1
hsa-miR-544a	0	0	1	0	2	0	0	1	0	0	0	1	1	0	1	0	0	0	0	1	0	0	1	0
hsa-miR-96-5p	0	0	0	0	0	0	0	0	0	0	0	0	1	0	0	1	0	1	0	0	0	1	0	2
hsa-miR-155-3p	0	0	0	0	0	0	0	0	0	0	0	1	0	0	0	0	0	0	0	0	0	0	0	0
hsa-miR-5585-3p	15	0	9	1	9	7	4	8	0	6	0	19	0	7	0	4	0	3	15	0	0	3	19	0
hsa-miR-671-3p	21	27	20	42	35	20	62	24	45	30	20	55	19	38	18	29	39	42	30	7	24	17	22	22
hsa-miR-4326	1	1	4	2	0	1	0	0	2	1	2	1	1	0	0	1	0	0	0	0	1	1	0	4
hsa-miR-222-3p	810	1141	479	1264	1425	1096	1239	1004	1641	1613	375	1164	991	945	561	875	1138	1095	1093	195	859	753	1096	435
hsa-miR-483-3p	4	1	0	2	4	1	3	6	2	0	0	2	0	1	1	1	1	2	0	0	1	3	2	1
hsa-miR-1538	0	1	0	0	1	0	0	0	1	0	0	2	0	0	0	0	0	0	0	0	0	0	0	0
hsa-miR-4783-3p	0	0	0	0	0	0	0	0	0	0	0	0	0	0	0	0	1	1	0	0	1	0	1	0
hsa-miR-30e-3p	144	241	192	306	333	202	529	204	289	319	153	237	319	258	238	217	160	251	263	99	255	192	191	150
hsa-miR-3617-5p	0	1	0	0	0	1	0	0	0	0	0	0	1	2	1	0	1	0	2	0	0	0	0	0
hsa-miR-3605-3p	6	6	1	11	1	7	8	4	6	3	4	8	1	3	2	1	8	7	6	0	2	3	1	5
hsa-miR-499a-5p	8	8	0	9	8	2	17	3	22	7	0	10	10	7	7	3	6	19	5	0	4	11	8	14
hsa-miR-4677-3p	3	6	3	3	1	3	6	2	7	3	3	2	3	3	5	0	7	8	5	1	2	2	3	7
hsa-miR-548aw	0	0	0	0	0	0	0	0	0	0	0	1	0	0	0	0	0	0	0	0	0	0	0	0
hsa-miR-139-3p	20	20	14	27	18	19	23	12	28	22	7	20	133	21	13	17	11	14	18	2	12	11	16	6
hsa-miR-590-5p	0	0	0	0	0	0	1	0	0	0	0	0	0	1	0	0	0	2	1	0	0	0	1	1
hsa-miR-6511a-5p	0	0	0	0	0	1	0	0	1	0	0	0	0	0	0	1	0	0	0	0	0	0	0	0
hsa-miR-3620-5p	0	0	0	2	0	0	1	0	1	0	1	1	0	0	0	0	1	1	0	0	3	0	1	0
hsa-miR-302a-3p	0	0	0	0	0	0	0	0	0	0	0	0	0	0	0	0	0	0	0	0	1	0	0	0
hsa-miR-512-3p	0	0	0	0	0	0	0	0	0	0	0	0	1	0	0	0	0	0	0	0	0	1	0	0
hsa-miR-548h-5p	1	1	0	0	0	1	1	0	0	0	0	0	0	0	0	0	0	0	1	0	1	1	0	0
hsa-miR-548ag	1	1	0	1	2	0	2	0	0	0	1	0	0	0	0	0	0	0	3	1	0	2	1	1
hsa-miR-758-3p	17	14	6	24	33	24	23	20	39	24	5	25	14	42	17	16	28	19	19	8	12	21	38	15
hsa-miR-548al	0	1	0	1	1	0	0	0	0	0	0	0	0	1	0	0	0	0	0	0	0	0	1	0
hsa-let-7a-2-3p	0	0	1	0	0	0	1	0	0	0	0	0	2	0	0	0	2	0	0	1	0	1	2	2
hsa-miR-2114-5p	1	0	0	1	0	0	0	0	1	0	0	0	0	0	0	0	1	0	0	0	0	0	1	2
hsa-miR-6499-5p	1	0	0	0	0	0	0	0	0	0	0	0	0	0	0	0	0	0	0	0	0	0	0	0
hsa-miR-186-3p	0	0	0	0	1	0	0	0	1	0	0	0	0	0	1	0	1	0	0	0	0	0	0	0
hsa-miR-193b-5p	1	4	1	3	1	2	4	1	3	2	0	0	0	1	2	5	1	7	2	1	0	1	0	0
hsa-miR-5585-5p	0	0	0	0	0	0	0	0	0	0	0	0	1	0	0	0	0	0	0	0	0	0	0	0
hsa-miR-625-3p	21	60	11	34	6	9	36	21	23	9	5	13	13	27	14	5	26	32	12	3	20	19	14	22
hsa-miR-377-5p	20	17	17	46	55	19	37	28	31	28	10	41	25	34	17	28	39	41	30	2	35	23	39	25
hsa-miR-548ab	2	8	0	0	3	4	3	3	5	2	0	1	4	5	1	1	2	2	2	2	2	2	3	2
hsa-miR-659-5p	1	1	1	5	0	0	2	2	1	4	3	1	0	4	1	1	1	1	0	1	0	3	2	0
hsa-miR-548ad	0	0	0	2	0	0	1	1	0	0	0	0	0	0	0	0	0	1	2	0	0	0	0	0
hsa-miR-499a-3p	0	0	0	0	0	0	0	0	0	0	0	0	0	0	0	0	0	0	0	0	1	0	0	0
hsa-miR-4800-3p	1	0	0	0	0	0	0	0	0	0	0	0	0	0	0	0	0	0	0	0	0	0	0	0
hsa-miR-3605-5p	1	2	0	1	2	0	2	1	2	0	1	1	1	2	2	1	0	1	0	1	1	0	0	1
hsa-miR-373-3p	0	0	0	0	0	0	0	0	0	0	0	0	0	0	0	0	0	1	1	0	0	0	0	0
hsa-miR-4738-3p	0	0	0	0	0	0	1	0	0	0	0	0	2	0	1	0	0	0	0	0	1	0	0	1
hsa-miR-548o-3p	1	5	0	1	3	0	6	1	6	1	0	1	1	1	3	2	3	6	2	0	0	3	2	2
hsa-miR-378f	0	0	1	1	0	0	0	0	0	0	0	0	0	0	0	0	0	0	0	2	0	0	0	0
hsa-miR-378g	2	2	4	0	3	1	1	2	0	3	0	3	3	1	2	1	2	1	1	0	1	1	2	0
hsa-miR-378h	0	1	0	0	0	0	0	0	0	0	0	0	0	1	0	0	0	0	0	0	0	0	0	0
hsa-miR-378j	0	0	0	0	1	0	0	0	0	0	0	0	0	0	0	0	0	0	0	0	0	0	0	0
hsa-miR-4677-5p	0	0	0	0	0	0	0	0	0	0	0	0	0	0	0	0	0	0	0	0	0	1	1	0
hsa-miR-6511a-3p	18	16	6	22	33	5	23	10	27	11	8	38	45	23	15	11	28	32	28	9	10	7	17	14
hsa-miR-4301	193	97	60	165	95	225	186	114	139	112	31	102	42	169	93	85	120	149	205	17	66	75	203	103
hsa-miR-302c-5p	0	0	0	0	0	0	0	0	1	0	0	0	0	0	0	0	0	0	0	0	0	0	0	0
hsa-miR-520a-3p	0	0	0	0	1	0	1	0	0	0	0	0	0	0	0	0	0	0	0	0	0	0	0	0
hsa-miR-5587-3p	0	0	0	0	0	1	0	0	0	0	0	0	0	0	0	0	0	0	0	0	0	0	0	0
hsa-miR-548ah-3p	0	1	1	0	0	0	2	0	1	0	0	0	0	0	0	0	5	0	0	0	0	0	0	0
hsa-miR-135a-3p	0	0	0	0	0	0	0	0	1	0	0	1	0	0	0	0	0	0	0	0	0	0	0	0
hsa-miR-502-3p	4	6	4	14	4	4	9	6	15	4	2	8	3	7	3	3	8	5	6	3	6	6	4	8
hsa-miR-342-5p	12	9	7	30	13	10	9	14	17	12	9	18	13	12	8	12	16	7	12	4	11	9	14	13
hsa-miR-4685-3p	0	1	0	2	3	0	2	0	0	0	0	0	1	0	0	0	1	1	0	1	0	0	4	1
hsa-miR-1256	0	0	0	0	1	0	0	0	0	0	0	0	0	1	0	0	0	0	0	0	0	0	0	0
hsa-miR-1258	0	3	0	4	2	0	1	1	0	0	1	1	3	0	1	1	1	1	2	1	3	2	2	2
hsa-miR-15b-5p	16	28	9	24	18	15	51	21	47	22	12	26	11	18	18	6	31	48	23	8	19	24	20	22
hsa-miR-432-3p	0	1	0	1	2	0	1	2	4	4	0	1	4	1	1	1	5	3	0	1	3	0	0	1
hsa-miR-3622a-3p	0	0	0	1	1	0	3	0	3	2	0	0	2	0	0	1	5	1	1	1	1	3	1	1
hsa-miR-943	0	0	0	0	0	0	0	0	0	0	0	0	0	0	0	1	0	0	0	0	0	0	0	0
hsa-miR-944	0	0	0	0	0	0	0	0	1	0	0	0	0	0	0	0	0	0	0	0	1	0	0	0
hsa-miR-1251	6	2	4	3	8	5	9	3	13	3	3	11	8	6	5	3	9	9	7	1	4	3	8	4
hsa-miR-941	72	70	61	114	69	71	277	81	290	103	25	126	177	120	97	62	137	125	75	35	120	117	79	81
hsa-miR-942	1	1	0	0	0	0	1	0	1	0	1	0	0	0	0	0	3	1	0	0	0	0	1	0
hsa-miR-1250	1	5	0	2	0	0	3	1	1	2	0	1	0	1	3	0	1	7	2	0	1	1	2	5
hsa-miR-624-5p	0	1	0	0	0	0	0	0	0	0	0	0	0	0	0	0	0	0	0	0	1	0	0	0
hsa-miR-1253	0	1	0	0	0	0	0	0	0	0	0	0	0	0	0	0	0	0	0	0	0	0	0	0
hsa-miR-1252	1	2	0	1	3	2	0	2	1	1	1	0	1	0	1	1	0	1	0	0	0	0	0	1
hsa-miR-224-3p	0	0	0	1	0	0	0	0	0	0	0	0	0	0	0	0	0	0	0	0	0	0	0	0
hsa-let-7f-2-3p	7	16	4	8	19	8	13	10	18	6	4	15	8	10	10	8	12	12	9	5	5	15	14	7
hsa-miR-1254	0	0	0	0	0	0	1	0	1	0	0	0	0	0	0	0	0	0	0	0	0	0	0	1
hsa-miR-320d	1	1	0	1	2	0	5	2	0	2	1	1	1	0	3	0	1	3	1	0	2	1	0	2
hsa-miR-191-3p	2	5	1	4	3	1	5	1	7	6	3	5	4	3	1	2	8	4	7	1	2	3	3	4
hsa-miR-320c	1	2	0	1	0	0	1	0	1	0	0	0	0	0	0	1	0	0	2	0	1	1	0	0
hsa-miR-940	9	15	6	6	11	6	10	3	13	8	9	22	8	8	8	5	17	10	5	1	3	14	16	5
hsa-miR-10b-5p	31	44	50	362	55	37	114	56	74	35	34	43	55	57	25	30	27	45	28	27	58	62	32	41
hsa-miR-301b	9	4	4	11	5	7	18	5	22	5	2	17	14	8	7	5	13	11	5	7	7	8	11	2
hsa-miR-548i	0	0	0	0	0	0	0	0	0	1	0	0	0	0	2	0	0	0	0	0	0	1	0	0
hsa-miR-548j	1	0	0	0	0	0	0	0	0	0	1	0	0	0	0	0	0	0	0	0	0	1	0	1
hsa-miR-125b-2-3p	441	989	374	852	987	503	1329	538	877	710	332	675	580	593	466	565	670	856	535	160	590	648	486	561
hsa-miR-548e	1	0	1	1	1	1	0	1	0	0	2	1	0	1	1	1	3	2	2	1	1	0	1	6
hsa-miR-548f	0	0	0	1	1	0	0	0	0	0	0	1	0	0	0	0	0	0	0	0	0	0	0	0
hsa-miR-181a-3p	265	533	188	428	394	236	532	226	376	281	136	270	191	266	261	181	273	351	300	97	170	198	281	195
hsa-miR-1248	2	1	0	3	1	1	0	0	0	1	1	4	0	0	1	1	3	2	2	7	0	4	5	0
hsa-miR-1246	143	16	38	49	76	46	89	33	10	18	13	26	35	98	27	16	30	35	171	34	24	47	137	59
hsa-miR-1249	22	76	18	63	96	46	65	27	69	45	13	28	79	46	53	31	70	68	61	27	27	45	54	44
hsa-miR-28-5p	67	78	24	86	63	58	124	65	120	71	18	92	52	66	33	45	155	106	77	21	46	63	72	69
hsa-miR-877-5p	3	19	7	29	20	7	22	7	22	13	3	27	31	13	6	11	37	22	15	4	6	4	24	15
hsa-miR-574-3p	58	155	62	79	38	54	237	60	176	65	27	79	76	80	48	68	107	254	76	43	129	81	50	139
hsa-miR-376b-3p	1	0	0	2	2	2	1	3	3	0	0	2	2	1	1	5	2	2	0	0	0	2	3	1
hsa-miR-1243	0	1	0	2	2	2	0	0	0	1	0	0	0	0	1	0	1	0	0	1	0	0	1	2
hsa-miR-345-5p	77	84	25	109	66	54	128	59	135	53	18	100	43	60	25	38	75	126	60	16	44	78	53	69
hsa-miR-3144-3p	0	0	0	0	0	0	0	0	0	0	0	0	0	0	0	0	0	0	0	0	0	0	1	0
hsa-miR-30c-2-3p	16	29	14	31	23	8	34	13	19	16	9	22	18	17	23	16	24	23	14	6	15	12	18	16
hsa-miR-663a	0	0	0	0	0	1	0	0	0	0	0	0	0	0	0	0	0	0	0	0	0	1	0	0
hsa-miR-663b	0	0	0	0	0	0	0	0	0	0	0	1	0	0	0	0	0	0	0	0	0	0	0	0
hsa-miR-376a-2-5p	0	0	0	1	0	0	0	0	0	0	0	0	1	0	1	0	0	1	0	0	1	0	2	0
hsa-miR-431-3p	18	23	17	34	50	23	28	14	34	28	8	38	16	25	14	15	23	32	28	6	20	17	39	20
hsa-miR-1976	2	1	3	1	1	0	3	1	0	3	1	1	0	0	1	1	0	2	0	0	0	1	1	0
hsa-miR-1972	0	0	0	0	0	1	0	0	0	0	0	0	0	0	0	0	0	0	3	0	0	0	0	0
hsa-miR-135a-5p	36	56	25	21	94	31	82	27	116	50	31	60	27	16	24	18	66	85	39	44	33	55	63	35
hsa-miR-1973	0	0	0	0	0	0	0	0	0	0	0	1	0	0	0	0	0	0	0	1	0	0	0	0
hsa-miR-548ah-5p	0	0	0	2	2	0	1	0	0	0	1	0	0	0	0	0	3	0	0	0	0	0	0	0
hsa-miR-30e-5p	1046	1923	623	2119	2083	945	2007	1186	2710	1027	568	2271	1601	1858	924	1059	1878	2382	1179	493	835	1682	1902	1187
hsa-miR-432-5p	110	227	97	135	263	96	158	92	217	142	86	164	271	156	138	93	137	152	116	55	91	125	175	100
hsa-miR-1231	0	1	0	0	0	0	0	0	0	0	0	0	0	0	0	0	1	0	0	0	0	1	0	0
hsa-miR-921	0	0	0	0	0	0	1	0	0	0	0	0	0	0	0	0	0	0	0	0	0	0	0	0
hsa-miR-501-3p	5	3	2	5	8	2	13	4	6	5	4	12	3	9	11	6	5	7	3	3	5	6	1	10
hsa-miR-224-5p	1	3	0	1	0	0	3	0	2	1	0	1	2	0	0	0	2	0	3	1	2	0	1	5
hsa-miR-320a	159	448	124	432	202	133	524	167	392	183	100	218	356	243	237	231	609	479	210	75	380	229	196	439
hsa-miR-320b	2	0	1	0	0	1	1	1	4	2	0	0	0	0	0	1	1	0	1	0	3	0	0	2
hsa-miR-519a-3p	0	0	0	1	2	0	1	0	1	1	0	1	0	2	0	0	1	1	1	0	0	1	1	1
hsa-miR-4746-5p	0	0	0	0	0	0	1	0	0	0	0	0	0	0	1	0	0	0	0	0	0	0	0	0
hsa-miR-3127-5p	0	2	0	2	1	0	2	0	1	2	0	1	0	1	0	2	2	0	0	0	2	0	0	0
hsa-miR-3136-5p	1	0	0	0	0	0	0	0	0	0	0	0	0	0	0	0	0	0	0	0	0	0	0	0
hsa-miR-935	43	53	47	89	103	58	89	62	128	82	40	108	158	64	42	62	131	94	67	33	51	50	94	30
hsa-miR-345-3p	0	0	0	0	0	0	0	0	0	0	0	0	0	0	0	0	0	0	0	0	0	0	0	1
hsa-miR-7-5p	151	302	76	98	226	148	98	77	296	114	42	172	3029	134	145	102	145	178	117	17	51	92	147	27
hsa-miR-873-5p	49	45	24	56	90	43	43	38	70	39	21	60	91	77	43	27	90	58	48	33	37	30	84	39
hsa-miR-365a-5p	0	1	0	0	0	1	0	0	4	1	0	1	1	0	0	0	2	2	1	0	0	0	1	1
hsa-miR-376b-5p	0	1	0	0	0	0	0	0	0	0	0	0	0	0	0	0	0	0	0	1	0	0	0	0
hsa-miR-431-5p	3	5	2	3	9	6	5	2	11	5	0	7	4	3	4	3	6	4	4	1	0	4	6	1
hsa-miR-138-2-3p	4	7	3	6	4	2	8	0	12	3	1	4	15	5	1	2	3	4	5	4	1	4	7	3
hsa-miR-26a-1-3p	0	1	0	1	1	0	2	1	2	0	0	2	4	0	0	2	2	3	0	0	1	0	0	3
hsa-miR-3681-5p	0	2	0	0	1	1	1	0	2	2	0	1	0	0	0	0	1	3	0	0	1	1	5	2
hsa-miR-582-5p	38	30	19	18	70	13	37	33	81	37	13	55	38	37	28	19	48	64	28	24	25	34	54	25
hsa-miR-365a-3p#hsa-miR-365b-3p	19	36	16	29	33	24	48	22	62	16	7	38	24	19	18	11	38	41	11	12	22	35	42	15
hsa-miR-130b-5p	3	9	4	12	6	1	13	10	12	8	4	7	7	14	3	3	12	7	4	2	9	7	12	10
hsa-miR-338-5p	103	232	131	644	150	191	370	151	285	177	83	155	438	564	186	702	2437	3153	264	62	1179	129	482	1928
hsa-miR-708-5p	78	91	52	141	153	52	106	65	195	56	51	145	251	86	70	54	105	98	79	39	55	97	120	57
hsa-miR-584-5p	96	357	188	126	74	114	622	176	242	210	76	126	220	152	193	175	106	340	170	54	103	115	113	176
hsa-miR-18a-3p	0	3	3	0	1	0	4	4	1	2	0	2	0	0	2	0	2	1	0	0	1	0	0	1
hsa-miR-4732-5p	0	0	0	0	0	0	0	1	0	0	0	0	0	0	0	0	0	0	0	0	0	0	0	0
hsa-miR-138-1-3p	8	16	11	16	53	7	18	11	20	18	8	14	38	12	12	5	19	9	18	10	5	17	17	7
hsa-let-7g-5p	3068	6323	1690	5864	4386	3260	5584	2665	5377	3874	1346	4165	2372	2785	1880	2382	3955	4116	3343	824	2197	2829	3381	1980
hsa-miR-488-3p	36	26	20	33	56	23	45	29	82	26	22	71	40	36	32	29	47	63	47	23	25	37	53	38
hsa-miR-302b-3p	0	0	0	0	0	0	0	0	0	0	0	0	0	0	0	0	1	1	0	0	0	0	0	0
hsa-miR-26a-5p	35554	76293	32138	41765	89545	16680	78674	32197	63225	29191	23280	43582	57040	36936	32343	15751	31878	34488	28968	19639	20621	49256	47539	31234
hsa-miR-654-5p	1	3	2	1	2	1	2	1	2	5	1	2	11	3	2	3	3	2	0	1	3	1	2	0
hsa-miR-4763-5p	0	0	0	0	0	1	0	0	0	0	0	0	1	1	1	0	1	0	0	0	0	0	1	0
hsa-miR-576-5p	3	5	0	3	4	4	6	5	6	4	4	1	6	0	4	2	10	8	2	1	3	6	6	5
hsa-miR-146b-3p	16	42	7	32	37	23	29	22	21	22	9	24	21	18	18	18	19	22	17	3	14	19	26	45
hsa-miR-3127-3p	0	0	0	0	0	0	0	0	0	0	0	0	0	1	0	0	0	0	0	0	0	1	0	0
hsa-miR-4999-5p	0	0	0	1	1	0	0	1	1	0	1	0	1	0	1	0	0	0	0	0	1	1	1	1
hsa-miR-1292-5p	0	0	0	0	0	1	2	1	2	1	0	0	1	0	0	0	0	1	2	0	0	0	1	0
hsa-miR-6513-3p	0	0	0	0	1	0	0	1	0	0	0	0	0	0	0	0	0	0	0	0	0	0	1	0
hsa-miR-548h-3p#hsa-miR-548z	0	3	0	0	0	0	4	0	3	0	0	1	1	1	2	1	0	3	3	2	0	0	1	0
hsa-miR-1306-3p	0	1	0	2	1	0	0	0	1	1	0	1	1	1	0	1	3	0	2	1	1	1	0	1
hsa-miR-664b-3p	2	1	0	1	1	1	0	2	5	2	0	2	2	1	2	1	4	3	1	0	1	4	2	2
hsa-miR-148b-3p	152	218	180	257	270	161	447	198	322	215	167	271	303	255	183	200	262	512	227	141	291	213	218	263
hsa-miR-188-3p	0	0	0	1	0	0	0	1	0	0	0	0	0	0	0	1	0	0	0	0	0	0	0	1
hsa-miR-147b	0	0	0	0	0	0	0	0	0	0	0	0	0	0	0	0	1	1	1	0	0	0	0	0
hsa-miR-221-3p	1067	1696	644	1488	1986	955	1475	980	1895	1216	482	1407	1507	1258	959	873	1931	1633	1207	443	1105	1219	1381	1154
hsa-miR-1229-3p	2	5	2	1	7	2	3	6	4	4	1	5	7	4	4	4	6	5	4	1	0	3	1	1
hsa-miR-301a-5p	0	1	1	0	0	0	2	0	3	0	0	0	0	0	1	0	0	0	1	0	0	0	1	0
hsa-miR-23b-5p	0	0	1	1	1	0	0	0	1	0	0	0	0	0	1	0	0	0	0	0	0	0	1	1
hsa-miR-1914-5p	0	1	0	0	0	0	1	0	0	0	0	0	0	0	0	0	0	0	0	0	0	0	0	0
hsa-miR-3622a-5p	0	0	4	3	4	1	0	0	0	0	0	5	1	0	3	1	4	6	1	0	0	1	1	1
hsa-miR-130b-3p	26	25	11	34	28	23	41	30	46	25	6	34	20	39	18	24	30	40	21	9	21	27	21	42
hsa-miR-877-3p	1	3	1	1	0	1	0	2	1	2	0	0	1	0	0	0	0	1	0	0	2	0	1	0
hsa-miR-582-3p	34	86	26	33	86	34	64	24	51	56	29	58	35	51	53	58	64	66	44	34	39	54	67	45
hsa-miR-549a	1	0	0	1	0	0	0	0	1	0	0	0	0	0	0	0	0	0	0	0	0	0	0	0
hsa-miR-4529-3p	0	0	0	0	1	0	0	0	0	0	0	0	0	0	0	0	0	0	0	0	0	0	0	0
hsa-miR-548k	1	14	5	14	7	6	19	9	10	6	3	6	10	6	8	13	39	18	7	3	9	10	12	9
hsa-miR-548l	0	0	0	0	0	0	0	0	0	0	0	0	0	0	0	0	0	1	0	0	1	0	0	0
hsa-miR-6503-3p	0	2	0	0	0	0	0	0	0	0	0	0	0	0	0	0	1	1	0	0	0	0	0	1
hsa-miR-548n	0	1	0	0	0	0	4	1	0	1	0	2	1	1	0	0	1	1	2	0	2	0	2	0
hsa-miR-6084	0	0	0	0	0	0	0	0	0	0	0	0	0	0	0	0	0	0	0	0	0	0	1	0
hsa-miR-4664-5p	0	0	0	0	0	0	0	0	0	0	0	0	0	0	0	0	0	0	1	0	0	0	0	0
hsa-miR-548p	0	0	0	0	0	0	0	0	0	0	0	1	0	0	0	0	0	0	0	0	0	0	0	0
hsa-miR-10b-3p	0	0	0	1	0	0	0	1	0	0	0	0	0	0	0	1	0	0	0	0	0	0	0	0
hsa-miR-6087	0	0	0	0	2	0	0	1	0	0	0	2	0	0	0	3	1	0	0	0	1	0	0	0
hsa-miR-548q	0	1	0	0	0	1	0	1	0	2	1	1	1	0	0	0	0	2	0	0	0	0	0	1
hsa-miR-654-3p	168	211	101	233	257	147	240	143	314	183	73	261	118	124	85	91	160	184	161	53	81	207	167	68
hsa-miR-548u	0	0	0	0	0	0	0	0	0	0	0	0	0	0	0	1	0	0	0	0	0	0	0	0
hsa-miR-548v	0	0	0	0	0	0	0	0	0	1	0	0	0	0	0	0	0	0	1	0	0	0	0	0
hsa-miR-548w	0	0	0	0	1	0	0	0	0	0	0	0	0	1	0	0	0	0	0	0	1	0	0	0
hsa-miR-708-3p	11	24	13	45	46	23	25	18	29	25	11	30	40	33	27	20	52	20	18	13	24	23	25	21
hsa-miR-18a-5p	1	6	4	5	1	5	9	3	13	1	3	5	8	2	7	3	4	15	6	3	2	7	10	11
hsa-miR-337-3p	4	6	4	3	9	3	10	2	2	4	0	4	4	3	1	0	4	4	3	0	3	5	5	2
hsa-miR-181a-5p	37609	143808	43066	78010	51679	44074	126725	39521	60412	51843	27445	40090	36004	43767	50086	30987	57031	75719	48070	21118	36360	40590	43630	56534
hsa-miR-337-5p	1	1	0	1	1	1	1	2	5	0	1	1	3	1	2	0	0	0	0	0	1	1	1	1
hsa-miR-576-3p	0	0	0	0	0	1	3	1	0	0	1	0	1	0	0	0	1	1	0	0	2	0	1	0
hsa-miR-376c-3p	15	30	15	37	41	20	32	22	47	18	10	36	65	41	19	29	154	83	18	16	23	27	55	53
hsa-miR-146b-5p	1521	3363	1170	939	1586	662	2051	1139	1061	807	574	696	3753	1190	1017	967	292	1598	1011	538	516	888	408	2682
hsa-miR-3529-5p	0	0	0	0	0	0	0	0	0	0	0	0	0	0	1	1	1	0	0	0	0	0	0	0
hsa-miR-24-3p	238	442	173	327	327	161	524	231	474	164	147	304	1210	333	229	193	253	568	177	94	201	217	211	303
hsa-miR-4645-3p	0	0	0	1	0	0	0	0	0	0	0	0	1	0	0	0	0	0	1	0	0	0	0	0
hsa-miR-628-5p	81	80	53	84	108	61	103	73	147	87	37	142	51	46	58	16	88	66	86	37	34	79	106	29
hsa-miR-664b-5p	0	2	2	0	1	1	0	1	3	0	0	2	0	1	0	0	0	2	1	0	1	1	0	0
hsa-miR-338-3p	1304	1911	1015	1994	1018	1514	4407	1578	4330	1664	744	2451	906	2261	1575	1234	2038	4987	1747	748	1288	2168	1835	2237
hsa-miR-1306-5p	2	4	3	2	5	1	8	1	2	0	1	6	4	1	4	0	6	10	1	0	1	1	3	2
hsa-miR-6513-5p	0	1	0	1	0	0	1	0	0	0	0	1	0	0	0	2	0	1	0	0	1	0	0	1
hsa-miR-148b-5p	1	6	2	2	1	1	1	1	0	1	1	2	1	3	0	2	1	2	1	0	0	1	3	1
hsa-miR-182-5p	79	201	18	134	52	46	224	90	62	50	53	49	69	99	155	128	75	180	126	38	156	144	101	181
hsa-miR-574-5p	4	7	1	6	2	6	6	8	15	4	3	2	7	6	2	4	5	2	5	0	5	0	6	4
hsa-miR-1468	6	18	3	9	7	7	12	9	13	21	7	8	8	15	11	14	11	13	11	2	17	11	10	5
hsa-miR-23b-3p	929	2044	1010	1236	1650	406	2272	894	2122	814	826	1512	1013	944	811	361	708	1013	810	324	476	1141	1253	686
hsa-miR-4695-3p	0	0	0	0	1	0	0	0	0	0	0	0	0	0	0	0	0	0	0	0	0	0	0	0
hsa-miR-363-5p	0	0	0	0	0	0	0	0	1	0	0	0	1	0	0	0	0	0	0	1	0	0	0	0
hsa-miR-93-5p	213	415	174	261	220	187	503	180	424	214	123	314	240	269	270	161	276	407	241	65	145	269	259	268
hsa-miR-200c-3p	0	0	0	0	0	0	0	0	5	0	0	2	1	0	0	1	1	0	0	0	0	0	1	2
hsa-miR-4727-3p	1	0	0	0	0	0	0	0	0	0	0	0	0	0	0	0	0	0	0	0	0	0	1	0
hsa-miR-143-5p	5	4	2	5	5	2	7	8	11	5	3	5	4	2	4	8	9	5	0	0	3	4	3	6
hsa-miR-204-5p	1136	1622	905	2027	1708	881	2615	916	1300	774	558	1035	587	754	810	817	1361	1784	909	814	991	1017	916	1038
hsa-miR-29b-3p	66	131	62	241	200	68	205	64	286	78	56	162	169	99	123	63	344	339	95	88	109	171	159	149
hsa-let-7b-5p	2836	5675	2203	5385	3868	2702	6895	2773	5500	3614	1474	3986	3988	3438	2622	2457	4135	5099	3171	827	2671	2801	3177	3422
hsa-miR-153	71	78	67	147	192	96	156	123	283	111	68	165	167	156	103	137	142	197	124	80	107	169	151	73
hsa-miR-4524a-5p	0	0	0	0	0	0	0	0	0	0	0	0	0	0	0	0	0	1	0	0	0	0	0	0
hsa-miR-152	30	79	33	44	53	34	94	43	85	34	31	66	146	42	32	28	58	66	44	17	46	45	36	58
hsa-miR-3613-5p	5	24	3	11	5	3	17	8	24	5	4	8	28	19	20	6	18	18	8	13	9	10	18	11
hsa-miR-4725-3p	0	0	0	0	0	0	0	0	1	0	0	0	0	0	1	1	0	0	0	0	1	0	0	0
hsa-miR-1227-3p	0	3	0	0	4	3	2	0	1	4	1	1	0	1	4	1	1	1	2	0	1	2	4	0
hsa-miR-34a-5p	42	54	28	304	146	37	147	55	187	48	25	165	61	26	22	61	79	94	47	14	27	58	50	49
hsa-miR-30c-1-3p	5	4	9	15	7	8	12	7	13	15	2	9	6	4	1	12	12	9	3	0	7	9	7	3
hsa-miR-5002-5p	1	3	3	1	0	0	1	1	0	2	0	1	1	0	1	1	3	0	1	1	1	0	1	1
hsa-let-7i-5p	1032	2702	817	2724	1743	895	2468	926	1887	1267	689	1436	1728	1151	1220	983	2186	2122	1171	599	1520	1304	1379	1978
hsa-miR-4732-3p	0	0	0	1	0	1	0	1	0	1	1	0	0	0	0	0	1	0	1	0	0	0	0	0
hsa-miR-296-3p	0	0	0	1	0	0	0	1	0	1	1	1	0	2	0	2	1	0	1	0	1	0	0	0
hsa-miR-3190-3p	0	0	0	0	0	0	0	1	0	0	0	0	0	0	0	0	0	0	0	0	0	0	0	0
hsa-miR-93-3p	4	2	0	8	4	3	7	6	11	4	0	8	9	6	1	2	4	4	4	0	1	2	7	3
hsa-miR-128	9094	9190	4625	10953	11096	8380	11373	7057	14016	8795	2561	11143	6451	8783	4620	6778	9987	9854	9512	2057	6468	7373	8089	3427
hsa-miR-143-3p	19798	22691	11603	24472	16691	10502	34091	22888	24713	17297	8133	10810	15720	16510	16050	18757	14549	20715	11871	7302	25622	14577	14032	26833
hsa-miR-151a-3p	1246	3601	2118	2631	1534	1584	6429	1526	2454	2529	1408	1490	2040	2186	2698	2155	1710	3741	1694	718	2778	1692	1165	2640
hsa-miR-204-3p	1	0	1	1	1	1	1	1	1	2	0	2	5	1	1	1	2	2	0	1	0	0	0	0
hsa-miR-5586-3p	1	0	0	0	1	0	0	0	0	0	0	0	0	0	0	0	2	1	0	0	0	1	0	0
hsa-miR-137	66	93	40	65	114	49	71	48	185	58	44	99	517	101	65	64	155	146	68	58	79	91	173	52
hsa-miR-16-2-3p	1	0	0	0	0	0	1	0	0	0	1	1	1	1	1	0	1	1	2	0	0	1	0	0
hsa-miR-134	52	106	39	62	123	43	93	47	90	67	42	66	160	104	70	54	71	95	58	34	56	61	64	69
hsa-miR-221-5p	23	15	12	32	38	19	22	18	39	33	8	30	15	32	11	17	33	24	25	8	21	26	22	11
hsa-let-7b-3p	74	164	73	99	101	53	219	73	150	72	48	108	74	64	76	41	69	106	67	30	61	88	98	69
hsa-miR-541-3p	2	5	2	1	0	0	2	0	0	0	1	0	5	0	1	0	0	1	1	0	0	0	1	2
hsa-miR-3177-3p	2	0	0	0	0	1	0	0	1	0	0	0	3	0	2	0	0	2	2	0	0	2	0	0
hsa-miR-98-5p	1626	3973	1435	3003	3402	1488	3394	1533	2948	2159	1097	2178	1835	1705	1434	1143	2082	2496	1711	817	1597	1812	2019	1669
hsa-miR-3940-3p	0	1	0	0	0	0	1	1	1	0	0	0	0	1	1	0	0	0	0	1	0	0	2	0
hsa-miR-888-5p	0	1	0	0	0	0	0	0	0	1	0	0	0	1	0	0	0	1	0	0	0	0	0	0
hsa-let-7i-3p	5	15	9	15	7	10	17	7	27	7	7	11	8	5	6	4	14	23	8	5	9	7	12	18
hsa-miR-141-3p	0	1	0	2	2	1	1	1	2	0	1	0	1	2	0	1	1	2	1	2	1	1	0	2
hsa-miR-296-5p	0	3	0	1	1	1	4	1	1	2	0	3	2	2	0	1	0	2	0	1	1	1	1	0
hsa-miR-4723-5p	0	0	0	0	0	0	0	0	0	0	0	0	0	0	0	0	0	0	0	0	0	0	0	1
hsa-miR-27b-5p	8	28	14	23	21	16	37	9	19	13	9	9	14	16	18	12	13	18	16	2	7	13	25	11
hsa-miR-380-3p	9	13	2	10	18	4	18	8	17	10	0	20	7	8	7	5	6	15	5	1	2	12	14	5
hsa-miR-1290	0	0	0	0	0	0	0	1	0	0	0	0	0	0	0	0	0	0	1	1	0	0	0	0
hsa-miR-1291	0	0	0	0	0	0	0	0	0	1	0	0	0	0	0	2	0	1	1	2	1	1	0	0
hsa-miR-1294	0	0	0	0	0	2	1	1	0	0	0	0	0	0	0	0	1	0	0	0	0	0	0	2
hsa-miR-485-5p	48	42	36	86	92	42	84	30	94	52	26	89	47	51	24	50	67	69	59	10	37	36	48	20
hsa-miR-7-2-3p	3	0	2	1	2	0	3	0	4	0	0	2	1	0	2	1	4	2	0	1	2	2	1	0
hsa-miR-1298	5	9	2	12	6	7	4	5	5	4	2	5	2	0	5	3	11	1	1	4	4	2	11	4
hsa-miR-1299	0	10	37	4	7	9	4	5	0	3	8	36	5	0	7	6	8	5	2	0	2	5	1	10
hsa-miR-1296	86	187	64	237	196	56	140	100	213	86	83	201	187	140	116	61	258	245	94	72	128	156	166	125
hsa-miR-1297	0	0	0	0	0	0	0	0	0	0	0	0	0	0	0	0	0	0	0	1	0	0	0	0
hsa-miR-4446-3p	3	1	3	3	4	1	2	1	5	2	1	2	8	5	6	1	1	2	3	0	6	3	2	1
hsa-miR-383	19	41	13	41	33	33	23	16	35	15	9	22	80	45	19	13	31	21	26	15	25	24	30	13
hsa-miR-132-5p	99	89	40	90	119	59	46	54	140	55	24	124	84	88	39	45	93	48	79	19	31	42	94	34
hsa-miR-1913	0	0	0	0	0	0	0	1	0	0	0	1	1	0	0	0	0	0	0	0	0	0	0	0
hsa-miR-151a-5p	2191	3048	1469	3336	2196	2269	5734	2188	5118	2570	1100	3596	881	1857	1314	1108	2257	4715	2204	478	1368	2407	2241	1802
hsa-miR-154-3p	0	4	0	1	1	1	1	1	2	0	1	3	4	0	1	0	4	1	2	1	2	2	4	0
hsa-miR-487b	202	245	105	248	322	169	292	176	367	223	84	313	241	228	114	100	320	276	210	79	133	158	284	114
hsa-miR-3129-3p	1	0	0	0	0	0	0	0	1	0	0	0	2	0	0	0	0	2	0	0	0	0	0	0
hsa-miR-487a	34	25	21	32	66	19	68	32	69	32	19	73	45	28	21	18	36	72	42	17	14	51	48	17
hsa-miR-129-1-3p	61	84	46	169	133	25	87	45	116	41	34	103	34	32	49	26	64	65	50	19	34	61	55	64
hsa-miR-1912	0	0	1	1	1	0	2	1	2	0	0	2	1	0	0	0	0	1	1	0	2	0	1	1
hsa-miR-1910	0	1	0	0	1	1	2	0	1	2	0	0	0	0	1	0	0	0	1	0	1	1	0	0
hsa-miR-219-1-3p	0	0	1	1	1	0	0	0	1	2	0	0	0	1	1	0	1	0	0	0	0	0	0	0
hsa-miR-4758-5p	0	0	0	1	0	0	0	0	0	0	0	0	0	0	0	0	0	0	0	0	0	0	0	0
hsa-miR-98-3p	8	25	5	19	15	9	19	10	28	16	6	24	16	18	10	12	31	23	18	12	10	16	24	7
hsa-miR-1283	0	2	1	0	1	0	5	0	2	2	0	0	0	0	0	0	2	0	0	0	0	4	1	1
hsa-miR-3130-5p	0	0	0	0	0	0	0	1	0	0	0	0	0	0	1	0	0	1	0	0	0	0	0	0
hsa-miR-1284	0	1	0	0	0	0	0	0	0	0	0	0	0	0	0	0	0	0	0	0	1	1	0	0
hsa-miR-520d-5p	0	0	0	1	0	0	0	0	0	0	0	0	0	0	0	0	0	0	0	0	0	0	0	0
hsa-miR-1286	1	6	3	6	11	4	6	2	2	10	1	5	5	0	2	9	3	0	5	0	6	5	12	4
hsa-miR-1287	1	6	2	5	1	0	6	2	2	1	2	4	8	3	4	3	4	8	0	3	1	5	5	5
hsa-miR-1288	0	0	0	0	0	0	0	0	0	0	0	0	1	0	0	0	0	0	0	0	0	0	0	0
hsa-miR-873-3p	73	70	39	74	115	57	64	39	58	68	13	44	28	105	28	54	47	81	64	7	67	22	41	16
hsa-miR-1289	0	0	0	0	0	0	0	0	1	0	0	0	0	0	0	0	0	0	0	0	0	0	0	0
hsa-miR-141-5p	0	0	0	0	0	1	0	0	0	0	0	0	0	0	0	0	0	0	0	0	0	0	0	0
hsa-miR-194-3p	0	0	0	0	0	0	2	0	0	1	0	0	0	1	1	0	0	0	0	0	0	0	0	1
hsa-miR-1908	3	2	0	3	4	1	3	5	6	3	0	3	3	1	5	6	2	1	2	0	3	2	0	1
hsa-miR-380-5p	0	0	0	0	1	0	0	0	1	0	0	0	0	0	0	0	0	0	0	0	0	0	0	0
hsa-miR-27b-3p	11878	19459	10033	17112	12897	12446	30753	12922	20819	15620	8003	13654	8981	15211	14946	10189	13516	24158	14262	5547	9910	14051	12850	17168
hsa-miR-191-5p	3740	6498	4012	5517	7197	3993	11113	4649	9531	6580	3207	6818	6046	5147	4515	4668	5970	8263	4755	2256	5633	4644	4449	4562
hsa-miR-1276	3	1	0	0	1	1	0	0	1	2	0	1	1	1	0	0	0	0	2	1	1	0	0	0
hsa-miR-363-3p	121	167	57	137	140	93	144	123	209	93	48	189	102	133	96	123	175	202	149	46	95	141	192	120
hsa-miR-370	46	81	33	38	85	47	86	43	95	55	34	67	121	85	44	45	68	71	61	19	26	54	63	39
hsa-miR-1275	1	0	0	1	1	0	1	2	0	0	0	2	0	0	0	0	0	0	0	0	0	0	0	0
hsa-miR-485-3p	48	83	56	73	146	54	88	46	98	66	39	106	135	62	51	35	81	92	80	29	36	71	102	36
hsa-miR-1270	2	0	2	2	0	1	1	0	3	0	0	1	0	2	2	1	1	1	1	0	0	1	1	1
hsa-miR-15b-3p	0	2	2	4	1	1	3	3	6	2	1	3	3	1	3	1	4	10	2	2	2	5	3	10
hsa-miR-765	0	0	0	0	0	0	1	0	0	0	0	0	0	0	0	0	0	0	0	0	0	0	0	0
hsa-miR-29b-1-5p	1	4	1	3	1	2	2	1	4	1	0	2	1	2	0	0	3	2	3	1	1	2	0	2
hsa-miR-1278	0	0	0	0	0	0	0	0	0	1	1	0	0	0	0	0	0	0	0	0	0	0	1	0
hsa-miR-342-3p	257	462	162	450	533	159	483	238	498	219	127	392	653	319	315	205	573	485	227	168	302	332	379	312
hsa-miR-764	0	0	0	0	0	0	0	0	0	0	0	0	0	0	0	0	1	0	0	0	0	0	0	0
hsa-miR-132-3p	857	808	576	973	1564	779	658	750	1329	954	463	1293	951	528	578	386	636	395	847	203	361	391	976	326
hsa-miR-5579-5p	0	0	0	0	0	0	0	0	0	0	0	1	0	0	0	0	0	0	0	0	0	0	0	0
hsa-miR-4727-5p	0	0	0	0	0	0	1	0	0	0	0	0	0	0	0	0	0	0	0	0	0	0	0	0
hsa-miR-193a-5p	12	23	4	17	14	8	30	8	18	16	6	16	13	23	9	16	8	6	18	2	11	11	6	14
hsa-miR-760	9	35	3	12	18	3	20	8	20	5	6	12	33	14	12	8	21	20	11	7	11	14	8	9
hsa-miR-190b	0	1	1	0	0	0	1	1	1	1	0	0	2	2	0	0	0	1	0	0	1	1	1	0
hsa-miR-1264	1	2	1	0	1	3	0	0	3	4	0	3	1	0	0	1	1	2	2	0	0	0	3	0
hsa-miR-3613-3p	2	0	3	1	2	1	3	2	2	1	1	4	2	1	4	2	7	6	2	0	0	2	1	1
hsa-miR-1266	0	0	0	0	0	0	1	0	0	0	0	0	0	0	0	1	0	0	0	0	1	0	0	1
hsa-miR-190a	52	65	19	72	91	55	56	42	112	65	19	75	44	41	25	38	56	72	63	16	15	38	70	18
hsa-miR-28-3p	393	706	344	747	548	450	1180	487	824	799	266	425	523	551	534	570	585	683	482	145	839	505	339	748
hsa-miR-24-1-5p	0	1	0	0	1	0	0	0	0	0	0	0	0	0	0	0	0	0	0	0	0	1	0	0
hsa-miR-1261	0	0	1	0	3	0	1	1	2	0	0	0	0	0	0	1	0	0	2	0	1	0	5	0
hsa-miR-1262	0	1	0	0	0	0	0	0	0	0	0	0	0	0	1	1	0	0	0	0	0	0	0	0
hsa-miR-4676-3p	0	0	0	0	0	0	0	0	0	0	0	0	0	0	0	0	1	0	1	0	0	0	0	0
hsa-miR-184	8	16	6	15	4	3	32	11	12	7	2	14	37	11	15	14	9	35	9	8	8	10	11	4
hsa-miR-6502-5p	1	0	0	0	0	0	0	0	0	0	0	0	0	0	0	0	0	0	0	0	0	0	0	0
hsa-miR-34a-3p	0	0	1	3	2	0	4	0	0	0	0	2	0	0	0	2	4	1	0	0	0	0	0	1
hsa-miR-375	16	36	15	28	35	22	86	25	55	26	22	16	13	23	19	31	26	20	22	16	41	22	14	18
hsa-miR-99b-5p	1478	2243	1396	2112	2221	1519	3391	1557	3318	2112	1019	2376	1620	2250	1840	1496	1818	2549	1599	722	1733	1700	1385	1548
hsa-miR-1267	0	1	0	1	1	0	0	1	0	1	0	0	0	0	0	0	0	0	0	0	0	0	0	1
hsa-miR-372	0	0	0	0	0	0	0	0	0	0	0	0	0	2	0	0	0	0	0	0	0	0	0	0
