# Supplementary material for: Hypomethylation of miR-142 promoter and upregulation of microRNAs that target the oxytocin receptor gene in the autism prefrontal cortex
Source: Mol Autism. 2015 Aug 14;6:46. doi: 10.1186/s13229-015-0040-1 (PMC4535255; doi:10.1186/s13229-015-0040-1)
Supplement: Additional file 3: Table S3. — Primers used in our analysis. (XLSX 9.48 KB) [file 13229_2015_40_MOESM3_ESM.xlsx]

## Sheet: גיליון1
	Forward Primers for microRNA real time PCR
	U6	GATGACACGCAAATTCGTGAA
	miR-7-5p	TGGAAGACTAGTGATTTTGTTGT
	miR-142-5p	CATAAAGTAGAAAGCACTACT
	miR-21-5p	TAGCTTATCAGACTGATGTTGA
	miR-21-3p	CAACACCAGTCGATGGGCTGT
	miR-451a	AAACCGTTACCATTACTGAGTT
	miR-338	AACAATATCCTGGTGCTGAGTG
	miR-3168	GAGTTCTACAGTCAGAC
	miR-142-3p	TGTAGTGTTTCCTACTTTATGGA
	miR-19a	TGTGCAAATCTATGCAAAACTGA
	miR-211	TTCCCTTTGTCATCCTTCGCCT
	miR-19b	TGTGCAAATCCATGCAAAACTGA
	miR-219	TGATTGTCCAAACGCAATTCT
	miR-144	TACAGTATAGATGATGTACT
	miR-34	TGGCAGTGTCTTAGCTGGTTGT
	miR-137	TTATTGCTTAAGAATACGCGTAG
	Primers for mRNA real time PCR
	OXTR 5'	TGGCATAAGTGCTCTGCTCC
	OXTR 3'	CCAAGGAGGGGAGGGATACA
	Polr2a 5'	TCACAGCAGTGCGCAAATTC
	Polr2a 3'	CCACGTCGACAGGAACATCA
	Gapdh 5'	GTCAAGGCTGAGAACGGGAA
	Gapdh 3'	AAATGAGCCCCAGCCTTCTC
	Hprt1 5'	TTGCTTTCCTTGGTCAGGCA
	Hprt1 3'	ATCCAACACTTCGTGGGGTC
	Primers for subcloning OXTR 3'UTR into psicheck plasmid
	OXTR 3'UTR sense	CGCGCGCTCGAGGATAGGGGACTCAGCCATCA
	OXTR 3'UTR antisense	CGCGCGGCGGCCGCCAAAATCGTGCACAATCACC
