# Supplementary material for: Hypomethylation of miR-142 promoter and upregulation of microRNAs that target the oxytocin receptor gene in the autism prefrontal cortex
Source: Mol Autism. 2015 Aug 14;6:46. doi: 10.1186/s13229-015-0040-1 (PMC4535255; doi:10.1186/s13229-015-0040-1)
Supplement: Additional file 4: Table S4. — Correlation analysis between miR-142 expression levels and DNA methylation of miR-142 promoter. (XLSX 8.93 KB) [file 13229_2015_40_MOESM4_ESM.xlsx]

## Sheet: Sheet1
Pearson's Correlations between microRNA-142 expression and promoter methylation
	mRNA expression	CpG	r value	p value
	miR-142-5p	1	-.493*	0.0198776
	miR-142-5p	2	-.451*	0.0350183
	miR-142-5p	3	-.473*	0.026088
	miR-142-5p	average	-.481*	0.0233665
	miR-142-3p	1	.508*	0.0187729
	miR-142-3p	2	.439*	0.0465065
	miR-142-3p	3	.565**	0.0076211
	miR-142-3p	average	.521*	0.0154962
